# Supplementary material for: Acute Endotoxin-Induced Thymic Atrophy Is Characterized By Intrathymic Inflammatory and Wound Healing Responses
Source: PLoS One. 2011 Mar 18;6(3):e17940. doi: 10.1371/journal.pone.0017940 (PMC3060875; doi:10.1371/journal.pone.0017940)
Supplement: Table S2 — Significant gene decreases within thymus tissue. Following normalization, microarray data was tested using the limma Bioconductor package for linear model fitting and an empirical Bayes method of determination of statistical significance. After false discovery rate was corrected using the Benjamin-Hochberg method, significant gene expression changes (corrected p<0.05) were sorted. Shown are all genes that decreased more than 1.4 fold. Genes with a mean expression level below 5 are not shown. (XLS) [file pone.0017940.s011.xls]

## Sheet: Sheet2
Table S2: Signficant gene decreases within thymus tissue
ID	Gene Symbol	CON 405	CON 410	LPS 405	LPS 410	Mean	Fold Change	p-value
1419418_a_at	Morc1	7.75944	7.47605	3.53891	3.97039	5.6862	-14.5515	0.00178431
1419152_at	2810417H13Rik	8.99424	8.05389	4.68386	4.73046	6.61561	-14.0929	0.00308058
1456919_at	A930013B10Rik	9.08624	9.02771	5.70282	4.78585	7.15065	-14.0514	0.00302068
1448226_at	Rrm2	9.999	9.15779	6.05427	5.51247	7.68088	-13.8809	0.0034088
1431068_at	Rmnd5a	10.093	10.3774	6.9459	5.95345	8.34243	-13.7895	0.00362412
1456685_at	Nsg2	7.99369	8.41901	4.55964	4.45271	6.35626	-12.9976	0.00178431
1451673_at	Cd8a	12.0256	12.6559	9.46658	7.86501	10.5033	-12.7722	0.0102265
1415811_at	Uhrf1	8.44057	8.01644	4.94426	4.21172	6.40325	-12.5578	0.00298856
1440233_at	A930013B10Rik	8.80834	9.01891	5.65859	4.96667	7.11313	-12.1341	0.0024672
1455790_at	E2f2	8.02399	7.93247	3.83327	5.00204	6.19794	-11.7989	0.00491649
1424248_at	Arpp21	9.81419	9.86025	6.41758	6.20901	8.07526	-11.5029	0.00171407
1428069_at	Cdca7	10.2868	10.5617	7.30716	6.5016	8.6643	-11.4703	0.00308958
1446208_at	n.a.*	8.23029	8.508	5.33619	4.38044	6.61373	-11.399	0.00386583
1426043_a_at	Capn3	9.15298	9.00728	5.72515	5.48139	7.3417	-11.1337	0.00171407
1418734_at	BE136769	8.92759	9.5256	5.69953	5.81062	7.49083	-11.0925	0.00211343
1450095_a_at	Acyp1	8.07907	7.51783	4.68926	3.97336	6.06488	-11.0589	0.00352505
1453150_at	5830406J20Rik	9.11211	8.11641	5.94882	4.3814	6.88969	-10.9219	0.0142697
1416120_at	Rrm2	10.1555	9.10381	6.36485	6.02698	7.9128	-10.806	0.00475946
1456391_at	Tdrd5	8.34085	8.64317	5.40047	4.73026	6.77869	-10.7528	0.00271792
1439719_at	E430004N04Rik	8.24138	8.50795	5.56496	4.36474	6.66976	-10.6281	0.00583738
1447214_at	EG666827	8.88943	9.10885	5.52893	5.67595	7.30079	-10.5319	0.00171407
1420637_at	Prps2	9.60388	9.39545	6.70935	5.53942	7.81203	-10.3767	0.00560305
1449393_at	Sh2d1a	9.78092	9.81505	6.64042	6.27331	8.12743	-10.1339	0.00178431
1442022_at	E430004N04Rik	9.61871	9.30094	6.53308	5.71069	7.79085	-10.1116	0.00361021
1425792_a_at	Rorc	8.69574	9.08571	6.0571	5.1038	7.23559	-9.91956	0.00458521
1450545_a_at	Dntt	12.108	12.7418	9.61828	8.66002	10.782	-9.7524	0.00558046
1440811_x_at	Cd8a	9.16839	9.27812	6.52879	5.38393	7.58981	-9.62576	0.0056437
1460521_a_at	Obfc2a	8.53652	9.04522	6.31522	4.83758	7.18363	-9.28221	0.0113417
1450281_a_at	1700021K02Rik	10.6699	10.0431	8.47393	5.83871	8.7564	-9.19063	0.0426098
1428304_at	Esco2	7.26683	6.1156	3.46435	3.52891	5.09392	-9.15515	0.00591196
1434473_at	Slc16a5	8.67921	9.18848	6.21943	5.26384	7.33774	-9.1401	0.0053705
1451280_at	Arpp21	9.36831	8.73822	6.08514	5.80658	7.49956	-8.61833	0.00302068
1445895_at	Tcrb-V8.2	8.64743	8.64743	5.4667	5.61749	7.09476	-8.60596	0.00171407
1440429_at	Arpp21	8.98025	8.94829	6.35854	5.39096	7.41951	-8.51216	0.004717
1443094_at	BB031773	7.11675	6.8561	4.40746	3.41224	5.44814	-8.43608	0.00530009
1456235_at	BB165335	8.0981	9.21987	5.51626	5.65575	7.12249	-8.41509	0.00622857
1434793_at	Wdr78	9.09062	9.70022	6.83819	5.86018	7.8723	-8.26053	0.00669725
1431749_a_at	Rasgrp1	9.18187	8.9514	6.28707	5.77331	7.54841	-8.20466	0.0024761
1425335_at	Cd8a	11.751	12.3467	9.54807	8.49301	10.5347	-8.15862	0.0074946
1443192_at	E430004N04Rik	10.1548	10.8556	7.38341	7.57748	8.99281	-8.1383	0.00329011
1418051_at	Ephb6	7.98704	8.34564	5.16689	5.12955	6.65728	-8.10111	0.00180769
1448627_s_at	Pbk	10.2345	9.36743	6.58109	7.00383	8.29672	-8.0474	0.00495788
1422993_s_at	Thoc4	9.65933	8.84695	6.78917	5.73745	7.75822	-7.9438	0.00944977
1423135_at	Thy1	12.1749	12.2734	9.90507	8.58112	10.7336	-7.89554	0.00948656
1425957_x_at	1700021K02Rik	10.9761	10.2259	8.80648	6.45932	9.11695	-7.82504	0.0409174
1417697_at	Soat1	8.15089	8.29365	5.50004	5.02461	6.7423	-7.78096	0.00227656
1438837_at	n.a.*	8.99671	8.43647	6.40846	5.10744	7.23727	-7.77391	0.0111633
1431804_a_at	Sp3	8.71225	8.31631	5.95045	5.20844	7.04686	-7.64668	0.00427231
1421899_a_at	Mr1	8.6371	8.69345	6.14299	5.32731	7.20021	-7.62177	0.00408397
1442121_at	Arpp21	10.558	10.7008	8.24075	7.23194	9.18287	-7.42843	0.00586499
1417019_a_at	Cdc6	8.53642	7.47533	4.96698	5.28042	6.56479	-7.37259	0.00700766
1438590_at	Rapgef3	8.4558	8.52973	5.80791	5.41505	7.05212	-7.36806	0.00197339
1415810_at	Uhrf1	10.1748	9.33979	7.10123	6.72433	8.33503	-7.18253	0.00515083
1434437_x_at	Rrm2	10.8631	10.0773	7.59978	7.6767	9.05424	-7.1206	0.00416607
1418065_at	Rag2	9.45411	10.0361	7.32968	6.52666	8.33664	-7.04667	0.00589902
1433681_x_at	Capn3	7.92481	7.77402	5.2404	4.82641	6.44141	-7.04214	0.0022502
1426641_at	Trib2	6.62999	7.19526	4.23939	3.95384	5.50462	-7.04212	0.00315539
1436434_at	E2f2	9.58652	9.68919	6.8596	6.79818	8.23337	-7.00783	0.00178431
1439897_at	Nebl	9.30159	9.50591	6.79563	6.39889	8.00051	-6.99581	0.00227588
1457911_at	A930002I21Rik	7.86383	8.25875	5.35129	5.16184	6.65893	-6.98726	0.00225305
1422734_a_at	Myb	9.8132	10.5422	7.46726	7.29131	8.77848	-6.95665	0.00391567
1421919_a_at	Ccr9	10.445	10.4114	7.84894	7.43935	9.0362	-6.88808	0.00213214
1425362_at	Hrbl	9.97659	10.1132	7.17833	7.34995	8.65452	-6.87213	0.00178431
1437561_at	Trat1	9.31616	9.74935	6.93426	6.57435	8.14353	-6.86114	0.00292504
1452966_at	Bcl11b	10.3056	10.8951	7.8056	7.86414	9.2176	-6.79968	0.0030422
1419397_at	Pola1	8.2601	7.09087	4.89822	4.96011	6.30232	-6.71002	0.00887487
1449831_at	Tctex1d1	7.76822	7.52196	4.84447	4.9834	6.27952	-6.63987	0.00184489
1429504_at	Rnpc3	7.33768	7.98627	4.5194	5.34378	6.29678	-6.63632	0.00712512
1452792_at	Dzip1	8.51979	8.83538	5.94321	5.97598	7.31859	-6.57958	0.00191006
1426170_a_at	Cd8b1	12.1646	12.7023	10.1722	9.27626	11.0788	-6.53962	0.00721378
1451846_at	Nebl	7.16579	6.32623	4.08393	3.99293	5.39222	-6.53226	0.00495202
1427410_at	Dleu2	7.42041	7.77141	5.2997	4.47796	6.24237	-6.53001	0.00541967
1439487_at	Lig4	8.77027	9.33197	6.03742	6.65124	7.69773	-6.52869	0.00480811
1420638_at	Prps2	7.98889	7.94681	5.54497	4.99046	6.61778	-6.49864	0.00302068
1458358_at	Pank2	7.9113	8.24684	5.28275	5.48802	6.73222	-6.46964	0.00222394
1427779_a_at	Cd4	8.93593	9.25459	6.50858	6.30985	7.75224	-6.4355	0.00212361
1424033_at	Sfrs7	9.13138	9.43662	7.03386	6.16918	7.94276	-6.41961	0.00574225
1448899_s_at	Rad51ap1	7.57961	6.4845	3.85189	4.85079	5.6917	-6.41173	0.0159448
1435306_a_at	Kif11	8.61507	7.66797	5.17549	5.76238	6.80523	-6.37571	0.00854393
1439775_at	Brwd3	6.75675	7.43674	4.30923	4.53922	5.76048	-6.37542	0.00405883
1456522_at	n.a.*	8.77345	8.07647	5.63085	5.89344	7.09355	-6.33268	0.00432162
1438452_at	Nebl	9.94221	10.1935	7.31769	7.49833	8.73792	-6.31957	0.00196719
1458050_at	n.a.*	11.512	10.7116	8.99412	7.91879	9.78412	-6.29987	0.0129812
1429254_at	Aqp11	10.215	10.3403	7.91713	7.34081	8.9533	-6.27082	0.00322876
1450143_at	Rasgrp1	8.29475	8.87898	6.10596	5.78219	7.26547	-6.24537	0.00372104
1419402_at	Mns1	8.77565	8.75119	6.10393	6.14047	7.44281	-6.23858	0.00178431
1447272_s_at	Atp10a	7.68585	8.27286	5.37346	5.30388	6.65901	-6.23627	0.00326309
1421022_x_at	Acyp1	8.43761	8.03089	6.09766	5.09771	6.91597	-6.2185	0.00828966
1454974_at	Ntn1	7.76947	7.4618	4.97475	4.98598	6.298	-6.21291	0.00197339
1424567_at	Tspan2	7.72828	7.85855	4.99039	5.33352	6.47769	-6.19654	0.00218481
1424936_a_at	Dnahc8	8.03589	7.78545	5.69814	4.87234	6.59795	-6.17066	0.00546514
1439315_at	Satb1	9.62001	9.31033	7.26699	6.41367	8.15275	-6.16814	0.00588531
1422430_at	Fignl1	8.84011	8.12127	5.88181	5.83109	7.16857	-6.1656	0.00423383
1433719_at	Slc9a9	8.91252	9.48195	6.47923	6.67982	7.88838	-6.13775	0.00340341
1456801_at	n.a.*	6.48263	6.53954	3.96581	3.83493	5.20573	-6.10808	0.00178431
1427532_at	Trat1	9.84518	9.97064	7.04923	7.55467	8.60493	-6.08798	0.00302068
1419032_at	2610018G03Rik	9.31808	9.27444	6.71888	6.66264	7.99351	-6.08602	0.00178431
1443144_at	Prkcb1	6.95678	6.46442	4.17873	4.03528	5.4088	-6.078	0.00298856
1440137_at	n.a.*	7.7947	7.85026	5.28381	5.16265	6.52286	-6.05973	0.00178431
1419028_at	Arpp21	10.2415	10.7427	8.06321	7.72811	9.19388	-6.04788	0.00346573
1427130_x_at	1700021K02Rik	11.0383	10.2223	9.09133	6.97773	9.33241	-6.04509	0.0465966
1427628_at	Tcrb-V8.2	8.26525	8.50077	6.15199	5.44098	7.08975	-6.00651	0.00458498
1451763_at	Cnga1	7.31587	7.30594	4.85746	4.5921	6.01784	-6.00483	0.00191006
1436547_at	Dgke	8.78302	9.23223	6.39542	6.46733	7.7195	-5.96387	0.00267772
1457141_at	n.a.*	9.98901	10.0363	7.58561	7.30397	8.72872	-5.92928	0.00197339
1434297_at	E130304F04Rik	6.50704	6.4753	3.83457	4.01604	5.20824	-5.92109	0.00178431
1436154_at	n.a.*	7.20225	7.52219	4.8045	4.81752	6.08662	-5.86125	0.0021102
1460719_a_at	P2rx1	8.20896	8.01523	6.27268	4.85216	6.83726	-5.85502	0.0166851
1433108_at	Tcrb-V8.2	8.68728	8.91227	6.58063	5.91989	7.52502	-5.85437	0.00427418
1443015_at	Rhoh	8.63982	8.24651	5.87669	5.92161	7.17116	-5.83209	0.0024672
1440574_at	Rag1	8.25136	7.05094	5.14994	5.08132	6.38339	-5.79785	0.0114055
1448929_at	F13a1	9.91764	9.78724	7.55831	7.07615	8.58483	-5.79662	0.00302068
1428233_at	Cpsf6	8.35318	8.4325	6.05427	5.66712	7.12677	-5.78432	0.0024761
1446284_at	Mtss1	7.33351	7.63052	4.91066	4.99105	6.21643	-5.78038	0.0021045
1448585_at	Gtf2h4	10.5836	10.5583	7.95927	8.122	9.30579	-5.77695	0.00178431
1455355_at	6030408C04Rik	7.14877	6.4273	4.02437	4.50072	5.52529	-5.75768	0.00588531
1441448_at	Pum2	6.7145	6.53023	4.08393	4.11644	5.36127	-5.7445	0.00184489
1453581_at	Cep170	7.92982	8.09092	5.60906	5.37133	6.75028	-5.7365	0.00204399
1444015_at	n.a.*	7.06645	6.90896	4.43261	4.51694	5.73124	-5.70777	0.00184489
1452857_at	Crebzf	7.45151	7.7762	4.88734	5.31458	6.35741	-5.70765	0.00321077
1455411_at	Aqp11	10.1499	10.6538	8.02449	7.77274	9.15024	-5.66959	0.00340497
1451141_at	Mettl8	7.60628	7.71049	5.17928	5.14506	6.41028	-5.64203	0.00178431
1438126_at	Exoc5	5.85511	6.73616	3.7207	3.87928	5.04781	-5.63981	0.00650924
1421299_a_at	Lef1	8.13881	8.40599	5.92151	5.63424	7.02514	-5.63542	0.00250974
1428838_a_at	Dck	9.35915	9.41834	7.07169	6.71715	8.14158	-5.63465	0.00239441
1422609_at	Arpp19	7.11702	7.25184	4.68898	4.69144	5.93732	-5.63422	0.00178431
1437540_at	Mcoln3	7.05709	7.00838	4.49553	4.59612	5.78928	-5.60576	0.00178431
1426934_at	Nhsl1	8.50335	8.40088	6.04086	5.91316	7.21456	-5.56007	0.00184489
1429169_at	Rbm3	7.4054	8.63445	6.18868	4.90433	6.78321	-5.5536	0.0296155
1438078_at	Dgke	8.87061	8.92789	6.4685	6.39659	7.6659	-5.52781	0.00178431
1450065_at	Adcy7	7.3038	8.07167	5.09759	5.34997	6.45576	-5.51727	0.00558531
1430623_s_at	Obfc2a	9.39611	10.1689	7.80181	6.84285	8.55241	-5.5028	0.0130236
1439619_at	Tcf12	8.53723	8.67269	6.10713	6.18348	7.37513	-5.50086	0.00184489
1446500_at	n.a.*	6.88641	7.35654	4.28036	5.05321	5.89413	-5.48193	0.00691958
1421233_at	Pknox1	7.5906	8.01096	5.72781	4.98598	6.57884	-5.44106	0.00618729
1420876_a_at	n.a.*	7.87482	7.98607	5.54051	5.43818	6.70989	-5.43055	0.00184489
1425793_a_at	Rorc	6.91807	7.23728	4.91316	4.36055	5.85726	-5.42948	0.00415603
1453760_at	Mier1	9.05373	9.60483	7.15669	6.62866	8.11098	-5.41368	0.00528064
1452458_s_at	Ppil5	6.9288	5.66865	3.58759	4.1501	5.08379	-5.38847	0.0173075
1449262_s_at	Lin7c	7.49927	7.55346	5.38017	4.81508	6.31199	-5.38422	0.00365538
1452203_at	Obfc2a	10.0383	11.0202	8.56383	7.63728	9.31491	-5.38408	0.0164819
1440162_x_at	A630043P06	7.9421	7.91435	5.52943	5.47125	6.71428	-5.38104	0.00178431
1422865_at	Runx1	7.80846	7.90934	5.68728	5.18083	6.64648	-5.36971	0.00330023
1430137_at	1300002E11Rik	7.47147	7.26134	5.01994	4.86925	6.1555	-5.35841	0.00210241
1434295_at	Rasgrp1	10.2693	10.7753	8.20316	8.00889	9.31417	-5.33796	0.00352048
1429274_at	2310010M24Rik	8.08796	8.10873	5.55938	5.80658	6.89066	-5.33453	0.00204399
1415802_at	Slc16a1	10.5888	10.4835	8.72154	7.52672	9.33012	-5.32204	0.0128853
1460167_at	Aldh7a1	8.71952	8.81471	6.4664	6.245	7.56141	-5.31995	0.00204399
1452312_at	2810002D19Rik	6.85332	7.09068	4.6441	4.47799	5.76652	-5.31827	0.00224259
1436423_at	E430004N04Rik	10.9823	11.2225	8.69842	8.69261	9.89894	-5.30311	0.00204399
1427667_s_at	Tcrb-J	10.2876	10.3459	7.96793	7.85532	9.11418	-5.29676	0.00184489
1454843_at	Prps2	10.7898	10.9751	8.73832	8.22121	9.6811	-5.28779	0.00360329
1449482_at	Hist3h2ba	8.28452	7.08849	5.52623	5.04472	6.48599	-5.2818	0.0153156
1425115_at	Rbbp6	6.72166	7.24869	5.072	4.09905	5.78535	-5.27675	0.0109308
1438894_at	n.a.*	6.82231	7.25688	4.66965	4.62072	5.84239	-5.25761	0.00299576
1455180_at	AA407270	7.15519	6.98274	4.75424	4.59593	5.87202	-5.25569	0.00204399
1418561_at	Sf3b1	7.50203	7.21194	4.8111	5.11782	6.16072	-5.25077	0.00287624
1451738_at	Ogt	9.36256	9.93256	7.83209	6.68304	8.45256	-5.24156	0.0153156
1426806_at	Obfc2a	9.51287	10.2235	7.85067	7.1078	8.6737	-5.23771	0.00948234
1438784_at	Bcl11b	10.1351	9.97724	7.94168	7.39694	8.86275	-5.2302	0.00369674
1455442_at	Slc6a19	8.15594	8.82534	6.19454	6.01778	7.2984	-5.22155	0.00475067
1450680_at	Rag1	12.6181	13.4116	10.9159	10.351	11.8241	-5.21035	0.00860131
1424292_at	Depdc1a	6.88704	6.41467	3.42638	5.12418	5.46307	-5.18944	0.0322253
1452314_at	Kif11	8.73027	7.75972	5.59099	6.15499	7.05899	-5.17659	0.0116216
1417949_at	Ilf2	8.64823	8.10347	6.40977	5.5996	7.19027	-5.1736	0.00872838
1416930_at	Ly6d	11.0932	10.79	8.95794	8.18532	9.7566	-5.1692	0.00640503
1439195_at	n.a.*	8.14189	8.47124	5.76039	6.11794	7.12286	-5.1601	0.00322876
1456851_at	n.a.*	7.75416	6.6502	5.40657	4.27007	6.02025	-5.14746	0.0255424
1417541_at	Hells	8.38511	7.70782	5.67875	5.68949	6.86529	-5.14208	0.00470308
1424471_at	Rapgef3	8.3677	8.54256	6.23407	5.95224	7.27414	-5.14073	0.0024761
1416390_at	Rcbtb2	7.4468	7.77833	5.02286	5.49411	6.43553	-5.11271	0.00386583
1427765_a_at	Tcrb-V8.2	8.85577	8.83789	6.6485	6.33854	7.67017	-5.10996	0.00239693
1417976_at	Ada	9.13742	8.70818	6.63362	6.51474	7.74849	-5.09335	0.00305604
1430083_at	2610307P16Rik	6.21148	6.12432	4.18869	3.45661	4.99528	-5.08149	0.00538079
1434554_at	Trim37	6.61903	6.37721	4.2792	4.02854	5.326	-5.07799	0.00257732
1450457_at	Cbl	8.40001	8.17979	6.55622	5.34217	7.11954	-5.06552	0.0147969
1425483_at	Tox	8.59099	8.40367	6.16148	6.15399	7.32753	-5.0616	0.00197339
1437372_at	Cpsf6	7.58282	8.37868	5.16515	6.12101	6.81191	-5.05486	0.0151313
1449937_at	Pp11r	11.1131	11.1075	8.71397	8.83499	9.94238	-5.04834	0.00191006
1419513_a_at	Ect2	8.12859	7.54904	5.21623	5.78994	6.67095	-5.04805	0.00642061
1417093_a_at	Gtf2h4	9.21519	9.14229	6.88365	6.80678	8.01197	-5.04035	0.00191006
1424470_a_at	Rapgef3	8.47589	8.57415	6.32899	6.05871	7.35943	-5.03214	0.00238376
1456650_at	n.a.*	10.3009	10.8997	8.12562	8.4159	9.43554	-5.0265	0.004717
1446886_at	n.a.*	7.11248	7.12039	4.05101	5.52942	5.95332	-5.01491	0.0225339
1434789_at	Depdc1b	7.85978	6.85755	4.67161	5.40062	6.19739	-5.00217	0.0152421
1424991_s_at	Tyms	9.09309	7.75026	6.25552	5.94312	7.2605	-5.00149	0.0193597
1421760_at	Ptcra	7.67447	7.51933	5.83316	4.71674	6.43592	-5.00007	0.0123935
1421176_at	Rasgrp1	8.13557	8.46839	6.13779	5.8323	7.14351	-4.98272	0.00315539
1436630_at	n.a.*	9.39475	9.45302	7.11897	7.09721	8.26599	-4.9788	0.00189593
1455846_at	Aqp11	7.72137	8.24574	5.72221	5.61842	6.82693	-4.96998	0.00368932
1436419_a_at	1700097N02Rik	9.47219	8.96445	6.93981	6.87133	8.06195	-4.96831	0.00359294
1457908_at	n.a.*	7.2966	7.02204	4.78552	4.9167	6.00522	-4.95267	0.0024672
1421237_at	Tmpo	7.45478	6.93042	4.70077	5.06886	6.03871	-4.95123	0.00458521
1428469_a_at	Dzip1	7.47908	7.71323	5.56474	5.02326	6.44508	-4.93193	0.00420922
1455436_at	Diras2	8.98397	8.77451	7.09342	6.06288	7.7287	-4.9283	0.0109046
1415824_at	Scd2	6.21579	6.98396	4.37805	4.22424	5.45051	-4.92026	0.00612591
1419153_at	2810417H13Rik	11.2065	10.3199	8.5405	8.38913	9.61401	-4.91907	0.00801467
1438413_at	Senp7	8.142	8.35812	5.95075	5.95368	7.10114	-4.91723	0.00211872
1438666_at	Ldlrad3	8.43881	8.64607	6.25989	6.23187	7.39416	-4.91285	0.0021102
1436590_at	Ppp1r3b	8.24514	9.34543	6.70427	6.29638	7.64781	-4.90741	0.0139086
1451356_at	Anp32e	10.8453	10.4233	8.28498	8.39714	9.48769	-4.90164	0.0031194
1438981_at	n.a.*	8.00905	7.13578	5.7513	4.81839	6.42863	-4.88233	0.0168985
1458574_at	n.a.*	7.43669	7.67938	5.49169	5.05635	6.41603	-4.87031	0.00358569
1423463_a_at	D2Ertd750e	6.7148	6.45364	3.96886	4.63737	5.44367	-4.86049	0.00549755
1437488_at	Slc9a9	6.76977	6.88335	4.6317	4.46316	5.68699	-4.85385	0.00211343
1448566_at	Slc40a1	7.31937	7.64774	5.21623	5.2016	6.34624	-4.83876	0.00259459
1421172_at	Adam12	7.82043	8.02371	5.57546	5.72317	6.78569	-4.83244	0.00232349
1446505_at	Cd84	7.70112	7.37203	5.18056	5.35011	6.40096	-4.82737	0.00287624
1426850_a_at	Map2k6	7.91419	7.67144	5.72581	5.3322	6.66091	-4.80257	0.00337945
1438916_x_at	6720401G13Rik	6.44821	6.31631	4.43234	3.80618	5.25076	-4.79987	0.00474058
1450407_a_at	Anp32a	8.7762	8.06576	6.49332	5.82371	7.28975	-4.79811	0.00979908
1427544_a_at	Papola	6.4078	6.25281	4.18421	3.95384	5.19967	-4.79416	0.00242542
1429172_a_at	Ncapg	8.3472	6.80201	5.53427	5.0959	6.44485	-4.78832	0.0292902
1437012_x_at	Rapgef3	8.03778	8.12988	5.76139	5.88795	6.95425	-4.78713	0.00204399
1434443_at	Anapc1	7.0686	7.27682	5.56496	4.27034	6.04518	-4.77353	0.018592
1427090_at	Zbed4	8.65311	8.70058	6.421	6.43262	7.55183	-4.75694	0.00191006
1419270_a_at	Dut	9.80869	8.97674	7.30305	6.98682	8.26883	-4.7495	0.0083153
1450461_at	Tcf7	10.8832	11.4075	9.08859	8.72022	10.0249	-4.727	0.00482583
1419352_at	l7Rn6	8.45272	8.42396	6.20025	6.1974	7.31858	-4.72237	0.00191006
1429364_at	4930579G24Rik	8.13236	7.41807	5.43048	5.64265	6.65589	-4.71955	0.00595384
1424181_at	n.a.*	9.70346	9.69964	7.7035	7.22797	8.58364	-4.71028	0.00356369
1457811_at	n.a.*	6.51073	6.99225	4.5425	4.49152	5.63425	-4.70593	0.0036221
1449018_at	Pfn1	11.3317	10.8243	9.5258	8.16216	9.96099	-4.70443	0.0240688
1426226_at	Dyrk1a	7.45219	7.71266	5.35129	5.35385	6.4675	-4.69087	0.00240215
1449345_at	Ccdc34	7.04059	6.76646	4.46842	4.88206	5.78938	-4.68578	0.00365838
1439203_at	n.a.*	9.9107	10.8549	7.88101	8.42979	9.26909	-4.68283	0.0128467
1451678_at	Narf	8.12325	8.19885	5.97078	5.90584	7.04968	-4.6678	0.00197339
1416688_at	Snap91	7.41915	6.21514	4.44412	4.7452	5.70591	-4.66697	0.0170752
1416706_at	Rpe	8.70456	8.77143	6.63362	6.40095	7.62764	-4.66123	0.00239441
1445681_at	Cdca7	6.33729	6.65271	4.51471	4.03525	5.38499	-4.65899	0.00435393
1452007_at	Vamp7	7.24135	7.31097	5.12762	4.98598	6.16648	-4.65686	0.0021045
1448994_at	Sp1	6.91037	7.11675	4.81476	4.78051	5.9056	-4.64579	0.00226523
1435158_at	Rbm12b	5.85213	6.52548	3.66988	4.27937	5.08171	-4.64019	0.00895036
1425344_at	Narf	6.85243	7.08486	4.76139	4.74969	5.86209	-4.63672	0.00238376
1449938_at	Pp11r	11.0829	11.4235	8.93159	9.15374	10.1479	-4.62856	0.00314184
1421098_at	Stap1	9.64557	9.52673	7.33531	7.42862	8.48406	-4.60815	0.00210538
1430811_a_at	Nuf2	8.57663	7.615	5.50679	6.28149	6.99498	-4.60015	0.0172973
1442822_at	n.a.*	9.06813	8.5643	6.94322	6.2868	7.71561	-4.59864	0.00759134
1442312_at	Tbl1xr1	7.57814	6.72848	5.21284	4.69137	6.05271	-4.59861	0.010901
1445615_at	EG666827	7.72075	7.56653	5.54761	5.33762	6.54313	-4.59805	0.0024761
1441347_at	n.a.*	8.35183	8.54183	6.27631	6.21781	7.34694	-4.59407	0.00226523
1417911_at	Ccna2	10.3784	9.41426	7.68678	7.70729	8.79669	-4.59263	0.010248
1430584_s_at	Car3	6.79949	7.32662	5.12623	4.60178	5.96353	-4.59176	0.00622857
1421863_at	Vamp1	9.71709	10.1322	7.68858	7.76757	8.82635	-4.58382	0.00326424
1424118_a_at	Spc25	9.20597	8.0746	6.12232	6.76985	7.54319	-4.57636	0.0197207
1422462_at	Ube2t	8.00334	7.03386	5.38517	5.26578	6.42204	-4.57296	0.0105759
1444333_at	n.a.*	7.24346	7.51798	5.23166	5.14829	6.28535	-4.56541	0.0025832
1450163_a_at	Wrn	7.39085	7.18773	5.32863	4.87021	6.19436	-4.56264	0.00381144
1439412_at	n.a.*	10.7606	11.8362	9.21432	9.00513	10.2041	-4.55895	0.0135915
1449080_at	Hdac2	8.7468	8.71306	6.63362	6.46519	7.63967	-4.53317	0.00222394
1423566_a_at	Hsp110	7.14794	8.22254	5.85117	5.15853	6.59505	-4.53277	0.0191311
1422796_at	Prep	9.35488	9.47793	7.36823	7.10685	8.32697	-4.52796	0.0026136
1424278_a_at	Birc5	10.0254	8.76538	7.0409	7.39715	8.30722	-4.5202	0.0203568
1453366_at	Tdrkh	7.00813	6.48779	4.7101	4.43701	5.66076	-4.51399	0.00462904
1444620_at	n.a.*	8.09877	8.55959	6.17924	6.13609	7.24342	-4.50497	0.00364004
1420818_at	Sla	9.95861	10.2526	8.13463	7.73667	9.02062	-4.50004	0.0038216
1419178_at	Cd3g	11.5206	11.3057	9.61663	8.87077	10.3284	-4.49852	0.0070018
1429268_at	2610318N02Rik	7.39008	6.81429	4.81206	5.0568	6.01831	-4.49323	0.00507036
1427161_at	Cenpf	8.79414	8.05367	5.47061	7.05529	7.34343	-4.47211	0.0400333
1424826_s_at	Mtss1	8.35432	8.74565	6.16555	6.61705	7.47064	-4.46506	0.00476212
1448458_at	Top2b	7.52063	7.30464	5.03556	5.47693	6.33444	-4.45798	0.00383443
1431592_a_at	Sh3kbp1	9.09947	9.27425	7.03917	7.02306	8.10899	-4.45599	0.00226523
1430086_at	Chrna9	7.61851	7.89812	5.71387	5.49194	6.68061	-4.45495	0.00302068
1416389_a_at	Rcbtb2	9.31833	9.76964	7.32638	7.45099	8.46634	-4.4546	0.00368418
1448844_at	Cyb5b	9.10186	9.00605	7.21723	6.5816	7.97668	-4.45226	0.00530015
1433815_at	Jakmip1	7.78819	7.61122	5.4605	5.631	6.62273	-4.45047	0.00250074
1445379_at	n.a.*	7.14598	7.3515	5.25109	4.94089	6.17237	-4.44674	0.00307208
1433933_s_at	Slco2b1	7.09648	7.24072	5.09328	4.93852	6.09225	-4.44658	0.00239441
1418546_a_at	Stambpl1	9.23266	8.96115	7.13298	6.75638	8.02079	-4.44512	0.00365838
1455425_at	BB001228	7.45565	7.61455	4.99708	5.76873	6.459	-4.44504	0.00729935
1424243_at	Rwdd4a	7.73328	7.74899	5.41311	5.76873	6.66603	-4.43895	0.00302068
1417021_a_at	Spo11	10.5986	10.9357	8.43384	8.80103	9.69228	-4.43733	0.00392999
1434695_at	Dtl	8.45741	7.77439	5.92224	6.01102	7.04126	-4.43603	0.00582981
1440847_at	Mtss1	8.01973	8.53944	6.14994	6.11594	7.20626	-4.42797	0.00416836
1425522_at	Rbm25	7.39014	6.96779	5.44366	4.63043	6.10801	-4.41349	0.00988373
1425698_a_at	Crebzf	6.6938	6.91933	4.69991	4.63118	5.73606	-4.41074	0.00249527
1453595_at	2900064B18Rik	7.52063	7.56391	5.52841	5.2778	6.47269	-4.40508	0.00256735
1429239_a_at	Stard4	7.09075	6.81717	4.83953	4.79311	5.88514	-4.40042	0.00267772
1431037_a_at	Elavl1	8.77257	8.66166	6.87653	6.30073	7.65287	-4.37259	0.00477213
1438295_at	n.a.*	9.82048	9.04316	6.93386	7.6729	8.3676	-4.37244	0.0138424
1452534_a_at	Hmgb2	11.5835	11.1327	9.41126	9.05782	10.2963	-4.35777	0.00467673
1460419_a_at	Prkcb1	10.8317	11.2116	8.82588	8.97539	9.96115	-4.35004	0.00339101
1418497_at	Fgf13	8.52934	8.43704	6.16049	6.57163	7.42463	-4.33829	0.00352048
1415823_at	Scd2	9.1456	9.79418	7.65783	7.05349	8.41278	-4.32957	0.00952496
1455095_at	Hist2h2be	7.69724	7.44947	5.3771	5.54481	6.51716	-4.3241	0.00287624
1429499_at	Fbxo5	9.05832	8.40301	6.54032	6.70101	7.67567	-4.31691	0.00587289
1417724_at	Thoc4	9.03078	8.22279	6.92824	6.10787	7.57242	-4.3131	0.0165128
1417938_at	Rad51ap1	8.08767	6.99143	5.41436	5.45285	6.48658	-4.30479	0.0149079
1424046_at	Bub1	8.84387	7.76046	5.79665	6.59586	7.24921	-4.30468	0.0233972
1439040_at	Cenpe	7.22932	5.50374	4.38666	4.14144	5.31529	-4.29448	0.0424249
1426884_at	Rmnd5a	12.0154	12.6213	10.3164	10.1153	11.2671	-4.29448	0.00551364
1454728_s_at	Atp8a1	8.01289	8.28254	6.35367	5.7375	7.09665	-4.29341	0.00587827
1433466_at	AI467606	9.85982	10.3333	8.01612	7.97378	9.04576	-4.29195	0.00391532
1419296_at	Arhgap4	8.96021	9.28127	7.17425	6.86468	8.0701	-4.29089	0.00368715
1440294_at	n.a.*	7.6	7.62722	5.41017	5.61489	6.56307	-4.2903	0.0024761
1448777_at	Mcm2	9.38685	9.0996	7.17458	7.1102	8.19281	-4.28957	0.00287624
1438778_at	n.a.*	8.75834	8.55697	6.53428	6.58452	7.60853	-4.28191	0.0024761
1451053_a_at	Mdm1	7.40345	6.86423	4.92896	5.1518	6.08711	-4.2677	0.00492973
1420805_at	Mylc2pl	9.08955	8.14103	6.98109	6.06389	7.56889	-4.26576	0.0227239
1430974_a_at	Senp7	6.60804	6.34339	4.71316	4.05748	5.43052	-4.25866	0.00650924
1437291_at	2700081O15Rik	7.82857	8.73416	5.99872	6.38773	7.2373	-4.252	0.0121616
1457493_at	Pten	8.93836	8.24568	6.65566	6.35359	7.54832	-4.24978	0.00729845
1429490_at	Rif1	6.51649	6.57435	4.6017	4.31569	5.50206	-4.24783	0.00287624
1435575_at	Kntc1	7.70614	6.41467	5.19624	4.75586	6.01823	-4.24086	0.0247688
1446551_at	n.a.*	6.32873	6.25238	4.28836	4.12819	5.24941	-4.23476	0.00239885
1431167_at	Dgkg	5.9491	6.48363	4.22535	4.04931	5.17685	-4.22523	0.00476477
1449493_at	Insl5	7.14845	7.12128	5.29871	4.8154	6.09596	-4.22166	0.00411023
1428329_a_at	Ift80	8.57348	8.63583	6.73419	6.32095	7.56611	-4.21954	0.00362401
1434722_at	Ampd1	6.77064	7.06517	4.7864	4.90377	5.8815	-4.20708	0.00302068
1447851_x_at	Atp10a	8.27668	8.57221	6.4311	6.27498	7.38874	-4.20297	0.00307208
1441701_at	n.a.*	6.90879	7.10571	5.13244	4.74038	5.97183	-4.20131	0.00370789
1441391_at	n.a.*	6.73131	6.60848	4.56046	4.64078	5.63526	-4.19675	0.00238376
1418954_at	Camkk1	8.17314	8.38574	6.54113	5.88218	7.24555	-4.19244	0.00643879
1449757_x_at	Dntt	12.4361	12.7533	10.8355	10.2234	11.5621	-4.18506	0.00642435
1429202_at	2610019N06Rik	6.97747	7.20078	5.19644	4.85422	6.05723	-4.18085	0.00359294
1450141_at	Abcg3	7.80097	8.27072	5.81348	6.1322	7.00434	-4.17856	0.00490411
1443356_at	n.a.*	7.98955	9.05648	6.51997	6.40075	7.49169	-4.17755	0.0150414
1449633_s_at	Nt5c3l	7.38208	7.33812	5.09737	5.4995	6.32927	-4.17467	0.00358569
1439515_at	Setd5	6.45558	6.26645	4.03043	4.57362	5.33152	-4.16695	0.00503542
1422946_a_at	Dnmt1	9.6915	9.06821	7.48433	7.15872	8.35069	-4.16504	0.00671481
1449050_at	Rfc1	8.5119	8.11298	6.37548	6.13684	7.2843	-4.15912	0.0040192
1446562_at	n.a.*	7.99738	8.00196	5.48915	6.40141	6.97247	-4.15367	0.0108118
1433543_at	Anln	7.83885	7.26716	4.85079	6.14766	6.52611	-4.15191	0.0279988
1437278_a_at	Uba2	9.72415	9.70356	7.50225	7.81929	8.68731	-4.14992	0.0030422
1427666_a_at	Tcrb-J	9.85571	9.75095	7.92689	7.57403	8.77689	-4.1493	0.00334943
1417609_at	Ube2a	8.00702	8.00702	5.89725	6.01549	6.98169	-4.14293	0.00235017
1445299_at	n.a.*	8.07644	8.01981	6.11607	5.87907	7.02285	-4.14265	0.00271792
1455246_at	Smarcc1	7.76651	7.24941	5.33951	5.57936	6.4837	-4.13681	0.00502877
1439769_at	n.a.*	6.16122	6.56089	4.33401	4.29182	5.33698	-4.13573	0.00359294
1454694_a_at	Top2a	11.3374	10.4535	8.66919	9.02674	9.87171	-4.13386	0.0118933
1448094_at	LOC546100	7.33154	8.51513	5.64247	6.11195	6.90027	-4.12996	0.0221764
1425349_a_at	Myef2	6.70377	5.91674	4.3835	4.1458	5.28745	-4.12846	0.0089785
1418911_s_at	Acsl4	6.25969	6.4911	4.26298	4.39695	5.35268	-4.12797	0.00287624
1451895_a_at	Dhcr24	8.12402	7.55301	6.02845	5.55951	6.81625	-4.12541	0.00736316
1450194_a_at	Myb	11.3391	11.8692	9.59922	9.52094	10.5821	-4.12403	0.00467371
1422513_at	Ccnf	8.1612	7.20103	5.6378	5.63947	6.65988	-4.11955	0.0121802
1438345_at	n.a.*	9.83295	10.0569	7.65209	8.15638	8.92459	-4.11448	0.0048227
1429950_at	Unc5cl	8.31416	8.47618	6.51817	6.19217	7.37517	-4.11246	0.00335306
1457637_at	n.a.*	6.79547	6.70947	4.84743	4.58004	5.7331	-4.10884	0.00298856
1422082_a_at	Nfya	6.69406	7.0985	4.93208	4.78585	5.87762	-4.10482	0.0037457
1434357_a_at	Kpnb1	6.16963	6.68862	4.4517	4.33386	5.41095	-4.10204	0.00467371
1421920_a_at	Ccr9	11.6142	11.5965	9.74753	9.39096	10.5873	-4.10146	0.0033094
1436780_at	Ogt	7.33292	8.47498	5.70403	6.03252	6.88611	-4.10015	0.0193597
1423265_at	Minpp1	8.85183	8.34281	6.92916	6.19893	7.58068	-4.09333	0.0105881
1423668_at	Zdhhc14	6.9537	6.99705	5.28396	4.60059	5.95882	-4.09282	0.00658944
1423478_at	Prkcb1	9.50861	9.63656	7.68899	7.39024	8.5561	-4.09245	0.0031194
1429068_at	2810488G03Rik	7.78021	7.28009	4.82795	6.16851	6.51419	-4.08948	0.0292902
1457898_at	n.a.*	7.18774	6.76345	4.90298	4.98598	5.96004	-4.08722	0.00380948
1457297_at	A430081F14Rik	8.81325	8.68674	6.5598	6.87964	7.73486	-4.08484	0.00322876
1436134_at	Scn2b	6.35257	5.89823	3.87607	4.31521	5.11052	-4.08337	0.00581993
1440343_at	Rps6ka5	6.77303	6.58442	4.65204	4.64776	5.66431	-4.08072	0.00254348
1459362_at	n.a.*	9.36203	9.66357	7.34666	7.62261	8.49872	-4.07885	0.00365838
1452430_s_at	Sfrs1	10.4363	10.4698	8.65301	8.19825	9.43933	-4.07669	0.00405883
1451128_s_at	Kif22	8.55541	7.63127	5.73592	6.39773	7.08008	-4.07419	0.0177631
1435475_at	Lman2l	8.76589	9.08997	6.73312	7.07283	7.91545	-4.0698	0.00419274
1451631_at	BC021395	7.19317	7.3554	5.39349	5.10744	6.26237	-4.0666	0.00317887
1427411_s_at	Dleu2	6.04883	6.31302	4.05043	4.26516	5.16936	-4.06464	0.00322876
1438161_s_at	Rfc4	8.02536	6.30979	5.24557	5.04472	6.15636	-4.06267	0.0457107
1433892_at	Spag5	6.88801	5.91301	3.96039	4.79583	5.38931	-4.06259	0.0233102
1448235_s_at	Hmgb1	9.42554	9.19164	7.81512	6.75975	8.29801	-4.05907	0.0160932
1433827_at	Atp8a1	8.66548	8.88658	7.07083	6.43915	7.76551	-4.05876	0.00643686
1431873_a_at	Tube1	9.39999	9.52463	6.99762	7.88833	8.45264	-4.05398	0.0109824
1427730_a_at	Zfp148	7.76514	7.83514	5.7949	5.76873	6.79098	-4.05114	0.00232349
1431430_s_at	Trim59	8.10534	7.47133	5.74055	5.80506	6.78057	-4.04328	0.00592601
1444676_at	n.a.*	9.32318	9.0009	7.62115	6.67367	8.15473	-4.04076	0.0137492
1421168_at	Abcg3	8.25875	8.51388	6.48094	6.26304	7.37915	-4.03993	0.00322876
1429742_at	Rcbtb2	7.66136	7.07724	5.36202	5.34959	6.36255	-4.0376	0.0053705
1423371_at	Pole4	7.94339	7.96592	5.73712	6.14766	6.94852	-4.03415	0.00369757
1444058_at	Dzip3	6.77202	5.47331	4.34322	3.87972	5.11707	-4.03117	0.0277786
1437642_at	Hrbl	8.63146	8.61358	6.55453	6.67125	7.61771	-4.02678	0.00239693
1434767_at	C79407	7.71561	7.07111	5.13972	5.62941	6.38896	-4.02447	0.00906245
1433955_at	Brwd1	6.81477	6.83391	4.90761	4.72992	5.82155	-4.01548	0.00256735
1433893_s_at	Spag5	7.84894	6.75394	4.72384	5.86885	6.29889	-4.01415	0.0383639
1450339_a_at	Bcl11b	11.3703	11.924	9.73233	9.5521	10.6447	-4.01372	0.00537492
1445612_at	n.a.*	7.912	8.17427	5.83096	6.24805	7.04132	-4.01007	0.00448879
1434444_s_at	Anapc1	7.32075	7.86312	5.62321	5.55429	6.59034	-4.00884	0.00500303
1423141_at	Lipa	8.34592	7.68545	6.31163	5.71476	7.01444	-4.0069	0.010988
1456735_x_at	Acpl2	6.44021	6.13323	3.86431	4.70683	5.28615	-4.00319	0.0111588
1418281_at	Rad51	8.19203	7.07663	5.56147	5.70912	6.63481	-3.99732	0.0179753
1452861_at	2010300C02Rik	6.66722	6.96402	4.76075	4.87279	5.8162	-3.9968	0.00317887
1434951_at	Armc8	6.39005	5.8912	4.12727	4.15768	5.14155	-3.99487	0.00458498
1459894_at	Iqgap2	7.52738	6.68669	5.1191	5.10219	6.10884	-3.99001	0.00994465
1440164_x_at	Cd8a	7.00835	7.07066	5.28937	4.80165	6.04251	-3.98338	0.00450249
1416333_at	Dok2	8.6142	8.77683	6.611	6.79245	7.69862	-3.9828	0.00287624
1428392_at	Rassf2	7.94604	8.07143	6.39773	5.63373	7.01223	-3.98065	0.0085703
1454053_at	Slc9a9	6.50166	7.25497	5.20632	4.56754	5.88262	-3.9762	0.0137692
1431096_at	Ints8	6.02306	6.04584	4.12844	3.96233	5.03992	-3.96978	0.00256735
1434618_at	Crebzf	7.21101	7.90915	5.46111	5.68594	6.5668	-3.96287	0.00783214
1450849_at	Hnrnpu	10.7616	10.2545	8.63807	8.40845	9.51565	-3.95801	0.00522474
1445093_at	n.a.*	8.00591	6.95015	5.40173	5.58602	6.48595	-3.95631	0.0165015
1416152_a_at	Sfrs3	8.42289	8.34268	6.71507	6.08408	7.39118	-3.95372	0.00613289
1460617_s_at	Rab6b	6.23837	7.30502	4.93168	4.64553	5.78015	-3.95339	0.017605
1424062_at	Ube2d1	7.89992	8.30275	6.34058	5.90051	7.11094	-3.94709	0.00565098
1430982_at	Sfrs1	9.78769	9.9812	8.11934	7.68836	8.89415	-3.94655	0.00436562
1427653_at	Tcra	7.38195	7.55618	5.53884	5.43818	6.47879	-3.94645	0.00271792
1438570_at	n.a.*	10.0236	10.7468	8.44095	8.3747	9.39649	-3.93764	0.00776146
1434036_at	Mtss1	9.29965	9.32634	7.12928	7.54287	8.32454	-3.9365	0.00386583
1458130_at	n.a.*	8.34851	7.99251	6.05267	6.3363	7.1825	-3.93407	0.00427292
1432998_at	5830462O15Rik	7.93024	7.46742	6.17758	5.26883	6.71102	-3.933	0.0150412
1456261_at	Sh3kbp1	7.17843	6.5538	4.77753	5.00401	5.87844	-3.93221	0.00676051
1442618_at	n.a.*	7.07456	7.68138	4.82014	5.99241	6.39212	-3.9223	0.0265691
1416794_at	Arl6ip2	9.55443	9.93065	7.92087	7.62251	8.75712	-3.91999	0.00450249
1426620_at	Chst10	6.72467	7.10874	4.91246	4.97931	5.93129	-3.91991	0.00369674
1436161_at	Pds5b	8.90977	8.69458	6.96335	6.70101	7.81718	-3.91767	0.00339101
1425581_s_at	Galnt7	7.53381	7.56355	5.66183	5.49693	6.56403	-3.91578	0.0025832
1436538_at	Ankrd37	6.73557	7.01324	5.07329	4.73724	5.88983	-3.91535	0.00412172
1426086_a_at	Fmr1	6.77857	6.72121	4.83323	4.73054	5.76589	-3.91227	0.00248843
1441552_at	Tcra	8.28104	8.90246	6.23326	7.01979	7.60914	-3.90474	0.0147115
1436585_at	BB182297	7.30393	6.91592	5.23254	5.05734	6.12743	-3.90408	0.00405381
1423597_at	Atp8a1	8.8057	8.55568	7.14582	6.28675	7.69849	-3.90252	0.0116397
1452539_a_at	Cd247	9.26134	9.5897	7.4259	7.50374	8.44517	-3.89251	0.00340497
1445405_at	n.a.*	8.92547	8.90601	7.08422	6.82642	7.93553	-3.89175	0.00302068
1433801_at	9930012K11Rik	6.88635	7.53496	5.14554	5.35583	6.23067	-3.89053	0.00712015
1416661_at	Eif3s10	7.94673	7.31114	6.01946	5.32389	6.6503	-3.88324	0.0130766
1435742_at	Smek1	8.94483	8.88282	7.29268	6.6227	7.93576	-3.8802	0.00700984
1448420_a_at	Fbxl12	10.0731	10.1838	8.09837	8.25051	9.15144	-3.87446	0.00271792
1434152_at	Apol7c	6.95221	7.05726	5.28318	4.81966	6.02808	-3.87262	0.00454994
1458439_a_at	Dzip3	7.46676	6.24166	5.34679	4.45642	5.87791	-3.87072	0.0368848
1426710_at	Calm3	9.40468	9.15054	7.71971	6.93036	8.30132	-3.87063	0.0102381
1426002_a_at	Cdc7	8.80937	8.41888	6.54211	6.78304	7.63835	-3.8679	0.00436562
1439449_at	Satb1	10.9122	11.3606	9.05064	9.31927	10.1607	-3.86761	0.00500309
1456546_at	1700097N02Rik	6.82789	6.60979	4.88225	4.65386	5.74345	-3.86585	0.0033094
1431050_at	Rps6ka5	6.92235	6.98179	4.82254	5.18131	5.977	-3.86414	0.00363944
1423018_at	Kcna3	7.72707	8.02261	5.8772	5.97232	6.8998	-3.86396	0.00326424
1440033_at	n.a.*	8.50384	8.87505	7.13288	6.34872	7.71512	-3.86012	0.0111638
1453554_a_at	Wdr33	8.71482	8.5629	6.84891	6.53416	7.6652	-3.8566	0.00356728
1455012_s_at	Trim37	8.01169	7.59687	5.60062	6.11488	6.83102	-3.85447	0.00691157
1416309_at	Nusap1	9.94055	8.95945	7.17454	7.83355	8.47702	-3.85294	0.0214413
1430996_at	Etnk1	7.13698	7.96704	5.74188	5.47573	6.58041	-3.84559	0.0113328
1449699_s_at	C330027C09Rik	8.33056	7.3842	5.4351	6.39549	6.88633	-3.84261	0.028718
1420166_at	Dntt	7.01641	7.9091	5.90557	5.13612	6.4918	-3.84215	0.0214413
1415849_s_at	Stmn1	12.4437	12.1404	10.3302	10.3716	11.3214	-3.84014	0.00326424
1439146_s_at	Lck	11.5243	12.0244	10.0417	9.62943	10.805	-3.83387	0.00679686
1457455_at	Suhw4	9.02584	9.73714	7.51266	7.37395	8.4124	-3.83223	0.00814281
1423000_a_at	Dgke	7.35804	7.87197	5.74852	5.60785	6.6466	-3.8286	0.00521606
1424902_at	Plxdc1	7.84072	8.49305	5.89544	6.56581	7.19876	-3.82712	0.0132282
1441757_at	1190002F15Rik	7.77505	7.39329	5.44874	5.85006	6.61678	-3.82318	0.00542537
1437163_x_at	Gtf2h4	10.2922	10.4478	8.17616	8.69893	9.40377	-3.81704	0.0053705
1458104_a_at	BC038167	7.07594	6.24644	4.95802	4.50072	5.69528	-3.81537	0.0136599
1446608_at	n.a.*	7.58969	8.91364	6.41594	6.22714	7.2866	-3.81087	0.0286433
1438762_at	n.a.*	9.9204	10.4491	8.00197	8.50773	9.21981	-3.81035	0.00836728
1424321_at	Rfc4	8.33116	7.46016	6.03468	5.89778	6.93094	-3.80905	0.0118173
1443012_at	n.a.*	7.81906	8.61143	5.92474	6.65276	7.252	-3.80133	0.0179207
1457524_at	n.a.*	6.64448	7.0448	4.79415	5.04431	5.88193	-3.79846	0.00458891
1455336_at	Thap2	7.10893	7.75295	5.69384	5.3209	6.46915	-3.79361	0.00869966
1422845_at	Canx	8.50461	8.23725	6.75319	6.14493	7.41	-3.78914	0.00713179
1446537_at	n.a.*	6.95514	6.71416	5.02778	4.79817	5.87381	-3.78862	0.00353129
1417926_at	Ncapg2	8.95076	8.06988	6.40024	6.78088	7.55044	-3.78361	0.014216
1416258_at	Tk1	8.42815	7.46847	5.95032	6.1125	6.98986	-3.7761	0.0147402
1426411_a_at	Strbp	8.32661	8.04943	6.26292	6.27961	7.22964	-3.77572	0.00318037
1448314_at	Cdc2a	9.86792	8.79643	7.22941	7.60221	8.37399	-3.7747	0.0204291
1423440_at	1110001A07Rik	9.10028	8.50153	6.73827	7.03091	7.84275	-3.77456	0.00723255
1452954_at	Ube2c	10.2531	9.00992	7.49043	7.94324	8.67416	-3.77023	0.0285607
1439981_at	A430001F24Rik	8.63601	8.89554	6.61536	7.08818	7.80877	-3.76853	0.00537492
1416746_at	H2afx	10.6804	9.77377	8.51898	8.10856	9.27044	-3.76676	0.0155081
1435167_at	Ranbp6	6.35083	7.00831	4.54199	4.99277	5.72348	-3.76381	0.0100137
1445252_at	Kremen1	7.80306	7.83605	5.42904	6.38577	6.86348	-3.7637	0.0142838
1440284_at	n.a.*	7.95187	8.17073	5.74296	6.55723	7.1057	-3.76123	0.0111092
1433928_a_at	Rpl13a	10.0767	9.95134	8.21936	7.98655	9.05848	-3.76085	0.00312535
1434873_a_at	Centb1	10.3626	10.8069	8.82418	8.52334	9.62926	-3.76066	0.00537492
1458920_at	n.a.*	8.5078	7.99507	6.7567	5.92493	7.29612	-3.7597	0.0149282
1425517_s_at	Ogt	10.1242	10.7507	8.78732	8.26878	9.48274	-3.75647	0.0104184
1426158_at	Tcrb-V8.2	9.71674	9.75186	7.8764	7.77456	8.77989	-3.75502	0.0025832
1439035_at	Zfp322a	8.12174	8.41469	6.3812	6.34121	7.31471	-3.75032	0.0033327
1418819_at	Arl8b	7.74678	7.68852	6.19635	5.42546	6.76428	-3.74963	0.00948234
1430195_at	2810043O03Rik	9.29914	9.80458	7.46314	7.82732	8.59855	-3.74932	0.00659445
1442549_at	Mbnl3	7.92345	6.79747	5.77357	5.14444	6.40973	-3.73589	0.0275217
1416107_at	Nsg2	10.5669	10.7982	8.6293	8.93423	9.73215	-3.73413	0.00391532
1435227_at	Bcl11b	11.3671	11.8873	9.79709	9.65829	10.6774	-3.73086	0.00546094
1456573_x_at	Nnt	7.32209	7.47472	5.62834	5.37004	6.4488	-3.7301	0.00339101
1428615_at	P2ry5	10.2896	10.7408	8.62748	8.60766	9.56637	-3.72589	0.00458498
1457186_at	Tbl1xr1	6.57159	5.79749	4.87622	3.69803	5.23583	-3.72545	0.0336933
1435914_at	Ncor1	7.21941	6.77202	5.035	5.16265	6.04727	-3.72409	0.00467138
1439344_at	n.a.*	7.46853	7.57821	5.08216	6.17431	6.5758	-3.71957	0.0195357
1424128_x_at	Aurkb	8.2863	6.96904	5.43818	6.02989	6.68085	-3.7157	0.0358187
1432245_s_at	Ttc9c	6.93422	6.78161	4.99567	4.93937	5.91272	-3.70738	0.002844
1444478_at	Appl1	5.90399	6.10954	3.99192	4.2409	5.06159	-3.70728	0.00358569
1432519_at	1810059H22Rik	6.31518	6.49487	4.70982	4.32028	5.46003	-3.70629	0.00436562
1445665_at	n.a.*	7.10107	7.96596	5.5058	5.78175	6.58865	-3.70569	0.0132417
1427568_a_at	Ift80	9.08585	8.98484	7.10392	7.18795	8.09064	-3.70483	0.00269843
1429171_a_at	Ncapg	7.89808	6.74201	5.01986	5.84653	6.37662	-3.69828	0.0347165
1438915_at	6720401G13Rik	6.22228	6.53674	4.72017	4.26516	5.43609	-3.69826	0.00569027
1433848_at	Cdc27	6.70971	6.23264	4.40347	4.76521	5.52776	-3.69823	0.0063702
1439145_at	Lck	9.28144	9.74788	7.83156	7.42572	8.57165	-3.69614	0.00672369
1420478_at	Nap1l1	10.4505	10.1183	8.42704	8.37504	9.34272	-3.68937	0.00365838
1436706_at	Tmem32	6.45588	6.53486	4.8111	4.41618	5.5545	-3.68517	0.00419274
1424882_a_at	Nt5dc2	6.68241	5.754	4.24347	4.43063	5.27762	-3.6837	0.0146016
1453524_at	5530401D11Rik	7.68424	8.06804	5.81087	6.17942	6.93564	-3.6833	0.00549741
1431197_at	Arl6ip2	8.78778	8.88166	7.2086	6.70396	7.8955	-3.67677	0.00529522
1448862_at	Icam2	9.5596	9.59723	7.78816	7.61218	8.63929	-3.67628	0.00292957
1451884_a_at	Lsm2	7.34502	6.50737	5.28929	4.80704	5.98718	-3.67573	0.0152705
1422752_at	Polr3k	8.06325	8.2254	5.92626	6.61442	7.20733	-3.66543	0.00846582
1422028_a_at	Ets1	7.7629	7.57773	5.66787	5.92626	6.73369	-3.66357	0.00359294
1459674_at	n.a.*	7.72943	7.94497	6.00002	5.93184	6.90157	-3.65855	0.00307208
1460253_at	Cmtm7	9.35232	9.36019	7.5417	7.4283	8.42063	-3.65849	0.00269843
1442623_at	n.a.*	8.19251	8.14013	6.37467	6.21571	7.23076	-3.6582	0.00287624
1446950_at	n.a.*	8.99229	9.48984	7.27585	7.46663	8.30615	-3.65489	0.00556128
1455692_x_at	1700097N02Rik	9.12567	8.36586	6.87278	6.886	7.81258	-3.64615	0.00970949
1417363_at	Zfp61	6.39345	6.54319	4.63043	4.57362	5.53517	-3.64594	0.00287624
1424738_at	4932432K03Rik	7.95035	8.32138	5.94804	6.5934	7.20329	-3.64303	0.00935078
1444399_at	Obfc2a	5.59094	6.41467	4.13773	4.13965	5.07075	-3.64043	0.0112522
1418181_at	Ptp4a3	8.42953	8.40599	6.68361	6.42447	7.4859	-3.63945	0.00322926
1440195_at	Serbp1	6.23386	6.37966	4.42141	4.46753	5.37561	-3.63583	0.00287624
1425914_a_at	Armcx1	7.18055	7.48905	5.25415	5.69243	6.40404	-3.63389	0.00562388
1460717_at	Tspyl1	6.73471	6.9436	5.1321	4.82365	5.90852	-3.63331	0.00401011
1454875_a_at	Rbbp4	9.60624	9.06956	7.5893	7.36551	8.40765	-3.63131	0.00625811
1438972_x_at	2810410L24Rik	6.82663	7.21897	4.92769	5.39734	6.09266	-3.63078	0.00683999
1427752_a_at	Tcrb-V8.2	8.50782	8.58268	6.59885	6.77124	7.61515	-3.63059	0.00302068
1455146_at	C230082I21Rik	6.43586	6.54282	4.29103	4.97012	5.55996	-3.62698	0.00825634
1438130_at	Taf15	7.43243	7.47331	5.51146	5.67746	6.52366	-3.62608	0.00298085
1444078_at	Cd8a	11.4338	11.6163	9.49494	9.83851	10.5959	-3.62585	0.00416959
1443435_at	n.a.*	8.326	7.57942	6.29582	5.89314	7.02359	-3.62562	0.0120329
1431206_at	5730601F06Rik	6.53339	6.92222	4.74806	4.99311	5.7992	-3.62309	0.00476497
1455694_at	Nbeal2	7.52974	8.21893	5.9972	6.03838	6.94606	-3.62139	0.00834356
1436427_at	Prpf4b	8.49444	9.18164	6.91678	7.04958	7.91061	-3.61717	0.00854393
1438051_at	Ttc14	7.71553	7.23235	5.87634	5.36224	6.54662	-3.61665	0.00867693
1416927_at	Trp53inp1	9.04897	9.6375	7.88463	7.10023	8.41783	-3.60701	0.0163042
1437377_a_at	Polrmt	6.79112	7.15142	4.80432	5.43945	6.04658	-3.60346	0.00920234
1425570_at	Slamf1	9.32306	9.16165	7.4336	7.35249	8.3177	-3.60327	0.00302068
1446930_at	n.a.*	8.19676	6.84802	5.97789	5.36882	6.59787	-3.60259	0.0401646
1456898_at	LOC100045958	8.16454	8.35218	6.52741	6.29216	7.33407	-3.60145	0.00358569
1415945_at	Mcm5	9.0555	8.1467	6.80345	6.70162	7.67682	-3.60142	0.0141922
1445148_at	n.a.*	8.83662	9.00573	7.20926	6.93788	7.99737	-3.59903	0.00365838
1443284_at	n.a.*	11.9528	12.0883	10.3286	10.0174	11.0968	-3.59896	0.0037457
1450496_a_at	2810433K01Rik	7.32336	6.01589	4.50717	5.13757	5.746	-3.59814	0.0385421
1423169_at	Taf7	6.09371	5.96797	4.0866	4.28087	5.10728	-3.59777	0.00315539
1425516_at	Ogt	9.36406	9.89473	7.98626	7.57934	8.7061	-3.59651	0.00799751
1443527_at	Terf1	6.94625	6.56578	4.97583	4.84351	5.83284	-3.59589	0.0043416
1455886_at	Cbl	11.0844	11.0463	9.56175	8.87636	10.1422	-3.59577	0.00835633
1434061_at	Rp2h	7.65249	8.14868	5.85511	6.25662	6.97823	-3.59183	0.00737962
1417061_at	Slc40a1	7.66479	8.16334	6.16758	5.97527	6.99275	-3.58667	0.00573359
1452080_a_at	Dcun1d1	8.17034	8.22271	6.31057	6.39893	7.27564	-3.58451	0.00276343
1435013_at	Heatr2	7.8819	7.99296	6.0067	6.18495	7.01663	-3.58409	0.00307208
1437117_at	Centb1	9.97769	10.5846	8.68341	8.19906	9.36119	-3.5799	0.0104652
1422024_at	Fli1	8.53056	8.09955	6.42067	6.53013	7.39523	-3.57925	0.004717
1433471_at	Tcf7	11.8242	12.4859	10.2547	10.3771	11.2355	-3.57802	0.00815184
1435931_at	n.a.*	6.88232	7.21646	4.83283	5.58859	6.13005	-3.57683	0.0117796
1429435_x_at	Pik3ca	7.1539	7.10662	5.27135	5.31452	6.2116	-3.57345	0.00269427
1417114_at	Gmcl1	7.97421	8.06902	6.1718	6.20507	7.10502	-3.56321	0.00279001
1421895_at	Eif2s3x	8.53716	8.25974	7.09827	6.03456	7.48243	-3.56039	0.0213377
1448635_at	Smc2	9.65751	9.07122	7.27801	7.7886	8.44883	-3.55797	0.0106054
1428694_at	5033413D16Rik	7.7259	8.17502	6.1502	6.08929	7.0351	-3.55714	0.00483788
1416915_at	Msh6	9.8192	9.87822	7.83493	8.20108	8.93336	-3.5571	0.00415017
1415907_at	Ccnd3	11.2176	11.536	9.51994	9.57474	10.4621	-3.55399	0.00370789
1448113_at	Stmn1	8.63015	7.8908	6.42473	6.43747	7.34579	-3.55383	0.00971101
1441238_at	Pds5a	7.72656	7.88317	5.89238	6.05938	6.89037	-3.55286	0.00318037
1460745_at	A630038E17Rik	6.68852	6.1778	4.47677	4.73585	5.51973	-3.54761	0.00643686
1435594_at	Arl6ip2	7.28776	7.21957	4.82352	6.04252	6.34334	-3.53238	0.02723
1449293_a_at	Skp2	6.43674	5.86752	4.51471	4.15639	5.24384	-3.52245	0.00837788
1430519_a_at	Cnot7	8.03195	7.92831	6.18173	6.14543	7.07186	-3.52238	0.00287624
1430980_a_at	Eif4a1	11.8275	11.7992	10.4291	9.5646	10.9051	-3.52224	0.0133017
1441418_at	n.a.*	10.0821	10.761	8.4145	8.79624	9.51345	-3.52145	0.0108384
1450456_at	Il21r	8.55066	8.79746	7.16315	6.55483	7.76652	-3.51878	0.00807924
1452831_s_at	Ppat	8.28558	7.72649	6.40858	5.97701	7.09942	-3.5143	0.00911283
1437067_at	Phtf2	7.10013	7.01537	4.80961	5.67962	6.15118	-3.51404	0.0136461
1423325_at	Pnn	9.61666	9.06932	7.72955	7.33174	8.43682	-3.51214	0.00854393
1442939_at	Rif1	7.94056	7.0135	5.91565	5.41451	6.57105	-3.51116	0.02006
1437154_at	Cep170	6.71589	7.16351	5.12661	5.12982	6.03396	-3.51005	0.00490394
1423598_at	Atp8a1	6.52932	6.9481	4.83653	5.02381	5.83444	-3.50289	0.00507765
1452315_at	Kif11	8.39283	7.554	5.87285	6.45952	7.0698	-3.4997	0.0189281
1416544_at	Ezh2	10.3441	10.0332	8.28201	8.48165	9.28524	-3.49873	0.00423383
1431413_at	Ramp1	6.64448	5.99087	4.57568	4.44806	5.41477	-3.49623	0.00837177
1428595_at	Slc6a19	6.04661	6.63199	4.93257	4.13644	5.4369	-3.49379	0.0176535
1436723_at	Cenpi	6.65368	5.77431	3.99696	4.82326	5.31205	-3.49158	0.0271908
1452497_a_at	Nfatc3	9.44802	9.94729	7.76405	8.02609	8.79636	-3.48844	0.00650776
1427655_a_at	A630038E17Rik	9.52011	9.63065	7.5186	8.02892	8.67457	-3.48611	0.0058487
1436318_at	Tardbp	8.42444	8.77719	6.59222	7.00989	7.70093	-3.48162	0.00618717
1422836_at	Mbnl3	8.14026	7.47216	5.91003	6.1031	6.90639	-3.48134	0.00906245
1439305_at	n.a.*	6.7519	7.1852	4.82004	5.52157	6.06968	-3.47676	0.0124111
1434079_s_at	Mcm2	10.1257	10.0645	8.19716	8.3984	9.19643	-3.47571	0.00318321
1449115_at	Mtf2	8.17182	8.11891	6.33449	6.36903	7.24856	-3.46681	0.00287041
1426389_at	Camk1d	7.39265	6.53387	5.514	4.82576	6.06657	-3.46626	0.0224793
1419280_at	Pip4k2a	8.98666	9.18176	7.26757	7.31713	8.18828	-3.46262	0.00317887
1458802_at	Hivep3	9.31933	9.27767	7.66723	7.34686	8.40277	-3.46165	0.00386583
1417705_at	Otub1	7.55113	6.83099	5.54312	5.25623	6.29537	-3.46148	0.01111
1444245_at	B230118H07Rik	7.6599	7.04456	5.60937	5.51405	6.45697	-3.4594	0.00768846
1438852_x_at	Mcm6	8.99129	8.55984	6.81318	7.15768	7.8805	-3.45847	0.00642061
1416151_at	Sfrs3	7.36973	7.32461	5.87815	5.23614	6.45215	-3.45821	0.0080826
1437580_s_at	Nek2	8.74916	7.76105	5.90374	7.02763	7.3604	-3.45677	0.0445893
1435916_at	Zfp84	6.77889	7.39472	5.30489	5.29258	6.19277	-3.45353	0.00756319
1418827_at	Thex1	7.61515	7.41184	5.64553	5.80658	6.61978	-3.45202	0.00352551
1443857_at	Hook3	5.98871	5.86579	4.20276	4.07754	5.0337	-3.4512	0.00307208
1433903_at	AU021838	8.6506	8.87319	6.92171	7.02971	7.8688	-3.44901	0.00343898
1425569_a_at	Slamf1	7.71194	7.96261	6.09251	6.00993	6.94425	-3.44869	0.00356728
1425773_s_at	Nmnat1	6.72988	6.81603	5.28018	4.69438	5.88012	-3.44781	0.00712015
1442610_at	n.a.*	7.33892	7.49146	5.94963	5.31015	6.52254	-3.4469	0.00842049
1419157_at	Sox4	8.27867	8.38731	6.70226	6.39321	7.44036	-3.44678	0.00394269
1431686_a_at	Gmfb	7.51798	7.41597	6.08716	5.27758	6.57467	-3.44523	0.0123935
1429108_at	Msl2l1	7.36079	7.36495	5.53833	5.61962	6.47092	-3.44354	0.00287624
1416873_a_at	Cdk2	9.4273	8.84126	7.4223	7.2792	8.24251	-3.44268	0.00735338
1450227_at	Ankrd6	6.66165	6.88107	4.83109	5.1447	5.87963	-3.44251	0.00445591
1433598_at	Arglu1	9.23513	9.21719	7.5791	7.30634	8.33444	-3.44246	0.00362412
1453550_a_at	Mlstd2	6.76855	6.86461	4.91344	5.15324	5.92496	-3.44199	0.00353343
1420365_a_at	Hnrnpa2b1	11.8068	11.7282	10.1944	9.77449	10.876	-3.44151	0.00480811
1421908_a_at	Tcf12	10.3145	10.5833	8.63863	8.69362	9.5575	-3.44081	0.00362412
1435937_at	Sptlc2	5.84806	6.24376	4.36811	4.16025	5.15504	-3.43837	0.00508329
1428643_at	Mgat5	7.51798	8.00334	5.5265	6.43372	6.87039	-3.43556	0.0199199
1441068_at	A130001G05Rik	9.69747	9.93391	7.99458	8.07782	8.92594	-3.43306	0.00349384
1436882_at	Ubl5	7.22679	7.18774	5.22083	5.63512	6.31762	-3.43257	0.00473743
1453077_a_at	Snapc3	7.29816	7.22246	5.62211	5.34156	6.37107	-3.43063	0.00369324
1425114_at	Rbbp6	7.55837	7.66934	5.69046	5.98506	6.72581	-3.42499	0.00386583
1416102_at	Ywhaz	10.1938	10.0222	8.64022	8.02368	9.21996	-3.42481	0.00817316
1419351_a_at	l7Rn6	8.04022	7.8252	6.32209	5.99186	7.04484	-3.42413	0.00458498
1426297_at	Tcfe2a	9.00938	8.82004	7.33237	6.94859	8.0276	-3.42055	0.00489268
1420948_s_at	Atrx	7.38837	7.82839	5.75544	5.91312	6.72133	-3.42025	0.0053705
1427656_at	Tcrb-V8.2	11.1008	11.1635	9.46948	9.24905	10.2457	-3.41742	0.00339101
1453761_at	Phf6	6.65225	6.18419	4.67244	4.61912	5.532	-3.4163	0.00539279
1418380_at	Terf1	7.44044	7.13223	5.69463	5.33897	6.40157	-3.40943	0.00540893
1428941_at	Zmym2	6.4429	5.89518	4.30124	4.49814	5.28436	-3.409	0.00710036
1428915_at	Sirt5	7.09174	6.87765	5.26827	5.16265	6.10008	-3.40874	0.00346322
1456993_at	D2Ertd640e	7.21955	7.52351	5.51363	5.69101	6.48692	-3.40867	0.00425448
1456280_at	Clspn	8.29919	7.5326	6.30685	5.98683	7.03137	-3.4083	0.0131171
1447924_at	Nucks1	7.37972	6.95756	5.12813	5.67627	6.28542	-3.40213	0.00942458
1440465_at	n.a.*	8.36404	8.50938	6.53046	6.81357	7.55436	-3.39802	0.00397288
1416681_at	Ube3a	6.63362	7.13226	5.08219	5.15554	6.0009	-3.39656	0.00585711
1449576_at	Eif1ay	7.04398	6.90163	5.34846	5.07031	6.09109	-3.39501	0.00391532
1441162_at	Rock1	6.82986	6.76931	5.16672	4.90577	5.91791	-3.39483	0.00365538
1450172_at	Pknox1	7.63405	8.07952	5.87166	6.3153	6.97513	-3.39475	0.0080826
1417382_at	Entpd5	7.95233	8.24605	6.43776	6.23656	7.21817	-3.39175	0.00433536
1451456_at	6430706D22Rik	8.29707	7.91908	6.3141	6.38095	7.2278	-3.38828	0.00458498
1421214_at	Cmah	8.46062	8.58953	6.68718	6.84285	7.64504	-3.38712	0.00328467
1430566_at	4733401A01Rik	7.4574	6.79489	5.39953	5.33872	6.24763	-3.37999	0.00895047
1455026_at	Sbno1	8.19853	8.06993	6.7415	6.01342	7.25584	-3.3794	0.0107337
1453186_at	Sfrs18	8.85045	9.04395	7.23692	7.14398	8.06882	-3.37935	0.00337945
1437322_at	Rbm4	8.03896	8.20081	6.34576	6.38199	7.24188	-3.37762	0.00314184
1460403_at	Psip1	8.26952	7.93786	6.35989	6.33553	7.2257	-3.37756	0.00415866
1445421_at	n.a.*	5.85755	6.10672	4.35802	4.09905	5.10533	-3.37199	0.00436562
1435514_at	Lztfl1	6.75543	6.62833	4.6508	5.22587	5.81511	-3.37186	0.00736316
1447171_at	n.a.*	6.4778	6.30497	4.70709	4.56959	5.51486	-3.3707	0.00340341
1418642_at	Lcp2	6.79912	7.03471	4.84336	5.48623	6.04086	-3.36854	0.00944362
1427849_a_at	Tcrb-V8.2	9.12059	9.25748	7.26019	7.61629	8.31364	-3.36545	0.00458498
1425396_a_at	Lck	12.5414	13.09	11.0102	11.1214	11.9408	-3.36336	0.00691958
1436725_at	E130306D19Rik	7.25339	6.68376	4.99201	5.44595	6.09378	-3.36264	0.0105644
1457187_at	A630071L07Rik	6.58237	7.01607	5.05873	5.04178	5.92474	-3.36117	0.00515093
1438619_x_at	Zdhhc14	8.65618	8.90115	7.03386	7.02557	7.90419	-3.36115	0.0035869
1420081_s_at	D2Ertd750e	8.29237	7.77345	6.15693	6.41267	7.15886	-3.35919	0.00723255
1437614_x_at	Zdhhc14	8.36661	8.6242	6.91386	6.58173	7.6216	-3.35802	0.00497034
1419985_s_at	Ccdc69	7.0795	7.24094	5.36633	5.45993	6.28668	-3.35681	0.00323804
1442971_at	Baz2b	5.89516	5.94906	3.99053	4.36118	5.04898	-3.35486	0.00458453
1456415_at	Zfp451	6.85732	7.27074	5.15019	5.48751	6.19144	-3.35237	0.00650292
1439972_at	Etnk1	9.08104	8.80589	7.15015	7.24695	8.07101	-3.35176	0.0038216
1451410_a_at	Crip3	9.46312	8.56856	7.29295	7.24909	8.14343	-3.35153	0.0157781
1440984_at	Baz2b	6.72371	6.74691	5.26827	4.71289	5.86295	-3.35132	0.00690791
1416793_at	Arl6ip2	10.7379	11.2102	9.01643	9.44266	10.1018	-3.35069	0.0084589
1415864_at	Bpgm	7.73643	8.58277	6.34298	6.48868	7.28772	-3.3491	0.0145137
1424201_a_at	Seh1l	6.51889	6.74397	4.70414	5.07296	5.75999	-3.34702	0.00516387
1427508_at	Arsi	7.65406	7.59733	5.54495	6.22275	6.75477	-3.34463	0.00945785
1418658_at	2410005O16Rik	7.51625	7.83945	5.98345	5.89108	6.80756	-3.3417	0.00425432
1436182_at	n.a.*	11.223	11.8732	9.65789	9.95734	10.6779	-3.34146	0.0103895
1420852_a_at	B3gnt2	7.7009	8.0089	6.11135	6.12059	6.98544	-3.33788	0.00401412
1454791_a_at	Rbbp4	10.5675	10.0182	8.92932	8.17875	9.42344	-3.33761	0.0171506
1434874_x_at	Centb1	7.77134	8.20147	6.37639	6.12	7.1173	-3.3362	0.00593375
1439209_at	Tcf12	9.77796	9.99956	8.0864	8.2181	9.0205	-3.33228	0.00365838
1448947_at	2810004N23Rik	7.30351	7.11014	5.57272	5.36811	6.33862	-3.33205	0.00378219
1443773_at	Ylpm1	6.98576	6.84999	5.31009	5.05313	6.04974	-3.33171	0.00386411
1424511_at	Aurka	8.62071	7.80277	6.26396	6.68792	7.34384	-3.33065	0.0168437
1440283_at	1810059H22Rik	7.645	8.19508	6.31227	6.05804	7.0526	-3.32852	0.00792328
1442622_at	n.a.*	7.13226	7.21175	5.28041	5.59385	6.30457	-3.3285	0.00416836
1453163_at	Ppp1r12a	8.2125	8.45953	6.66144	6.54124	7.46868	-3.32805	0.0037457
1443859_at	Rsbn1	6.02368	6.62048	4.24448	4.93041	5.45476	-3.32796	0.0164591
1435836_at	Pdk1	8.4855	9.09905	7.03872	7.0786	7.92547	-3.32561	0.00812845
1452040_a_at	Cdca3	9.52011	8.15918	6.90629	7.30615	7.97293	-3.32516	0.042755
1438454_at	B430203M17Rik	10.027	10.69	8.35461	8.89645	9.49203	-3.32416	0.0146704
1458605_at	n.a.*	6.82452	7.52975	5.04612	5.84216	6.31064	-3.32416	0.0227796
1423623_at	2810021B07Rik	7.7156	7.41044	5.98496	5.67627	6.69682	-3.32282	0.00525697
1428104_at	Tpx2	8.83309	7.76533	6.23513	6.90119	7.43369	-3.31968	0.0329265
1452013_at	Atp10a	7.3076	7.44155	5.94304	5.34464	6.50921	-3.31897	0.00812845
1421862_a_at	Vamp1	7.02207	7.51432	5.56943	5.50746	6.40332	-3.3167	0.00593275
1439837_at	Tnrc15	6.33496	5.59481	4.68624	3.78529	5.10032	-3.31526	0.0279107
1421898_a_at	Mr1	7.96364	8.27352	6.60648	6.1765	7.25504	-3.3106	0.00659181
1434949_at	Armc8	7.0726	6.51984	5.03212	5.10744	5.933	-3.30911	0.00708701
1435574_at	Chordc1	5.9694	5.85511	4.17327	4.19994	5.04943	-3.30729	0.00307208
1457020_at	n.a.*	8.49901	8.27048	7.2147	6.1041	7.52207	-3.30659	0.0265691
1432269_a_at	Sh3kbp1	10.0018	9.40324	8.35763	7.59765	8.84008	-3.30551	0.018927
1434762_at	Orai2	8.00435	8.2413	6.28514	6.51113	7.26048	-3.30509	0.00425432
1416362_a_at	Fkbp4	8.85643	8.66221	7.19822	6.87239	7.89731	-3.30355	0.00467226
1448409_at	Lrmp	9.70358	9.66829	8.04225	7.8818	8.82398	-3.30331	0.00322876
1423520_at	Lmnb1	8.45315	7.56679	6.18808	6.38574	7.14844	-3.30136	0.0166722
1427235_at	Utx	8.71252	8.96733	6.88492	7.34968	7.97861	-3.30036	0.0066511
1428043_a_at	Cmah	8.32314	7.8871	6.67158	6.09415	7.24399	-3.29951	0.0108216
1448414_at	Rad1	7.19227	6.79896	5.40617	5.1429	6.13508	-3.29683	0.00574376
1452389_at	Cd27	9.74406	10.1927	8.29121	8.20347	9.10785	-3.29669	0.00556128
1450710_at	Jarid2	8.25875	8.46878	6.77882	6.50916	7.50388	-3.29386	0.00436562
1441071_at	Kcnq5	6.79657	6.88313	4.53999	5.70162	5.98033	-3.29218	0.0282925
1424021_at	LOC674449	6.25561	5.85247	4.40376	4.2664	5.19456	-3.29199	0.00524242
1441960_x_at	5730494M16Rik	6.61498	6.58522	4.64472	5.11768	5.74065	-3.29185	0.00577835
1418386_at	N6amt2	7.84887	7.52375	5.82498	6.11195	6.82739	-3.28945	0.00530281
1455161_at	AI504432	10.5022	10.714	8.72719	9.05524	9.74964	-3.28719	0.00479526
1437217_at	Ankrd6	7.42928	7.77833	5.66054	6.11439	6.74564	-3.28602	0.0074192
1456145_at	Dleu2	6.30626	6.6935	4.63399	4.93545	5.6423	-3.28334	0.00597757
1424078_s_at	Pex6	7.32185	7.20243	6.1239	4.97012	6.40457	-3.28324	0.0281779
1438215_at	n.a.*	8.8203	8.97786	7.52974	6.84042	8.04208	-3.2807	0.0105644
1424833_at	Itpr2	7.45439	8.02758	5.88078	6.17459	6.88433	-3.27909	0.00902856
1426807_at	Lta4h	6.7235	7.22537	5.27274	5.25068	6.11807	-3.2778	0.00621837
1422468_at	Ppt1	9.24077	9.47787	7.79349	7.50062	8.50319	-3.27675	0.00470308
1435710_at	AI661384	6.12135	6.66594	4.45581	4.90903	5.53803	-3.27439	0.0106118
1440273_at	n.a.*	7.07873	6.9813	5.10107	5.53859	6.17492	-3.27202	0.00553587
1421872_at	Rab24	8.5874	8.93367	6.94666	7.15442	7.90554	-3.27159	0.00502545
1427229_at	Hmgcr	7.68866	7.2407	5.62812	5.88136	6.60971	-3.27148	0.00650133
1425373_a_at	Psmg2	8.19552	7.89932	6.4685	6.20741	7.19269	-3.2704	0.00490411
1455435_s_at	Chdh	9.05132	8.92765	7.32003	7.24593	8.13623	-3.26369	0.00321077
1418030_at	Slco3a1	8.12777	8.42269	6.64015	6.49853	7.42229	-3.26231	0.00434109
1454901_at	Ypel2	8.06386	8.17775	6.01255	6.8175	7.26791	-3.26206	0.0137825
1436833_x_at	Ttll1	6.39933	6.26287	4.79235	4.45989	5.47861	-3.26024	0.00458521
1419696_at	Cd4	10.4158	10.7192	9.02502	8.70051	9.71513	-3.25967	0.00551616
1434902_at	Rnf157	5.73807	6.3373	4.01299	4.65305	5.18535	-3.25953	0.0160461
1421731_a_at	Fen1	9.20268	8.48699	7.20006	7.08147	7.9928	-3.25819	0.0111611
1419838_s_at	Plk4	8.61117	7.87676	6.30992	6.77202	7.39247	-3.25575	0.0157443
1451744_a_at	Zadh1	6.19302	6.26701	5.03803	4.01604	5.37852	-3.25574	0.0219633
1425252_a_at	Mad1l1	7.54638	7.33178	5.91952	5.55287	6.58764	-3.25551	0.00530281
1450756_s_at	Cul3	7.07969	6.92232	5.04884	5.55025	6.15028	-3.2523	0.00680877
1421129_a_at	Atp2a3	9.74326	9.27604	8.03276	7.58525	8.65932	-3.25046	0.00919912
1423010_at	Sacs	6.26396	6.89555	5.1853	4.57362	5.72961	-3.24967	0.0161908
1435316_at	Psma6	5.73471	6.18133	3.87614	4.64015	5.10808	-3.24874	0.0164202
1444787_at	n.a.*	7.84887	8.27165	6.26395	6.45693	7.21035	-3.2486	0.00580085
1423417_at	Smarcc1	7.77163	6.86253	6.1978	5.03763	6.4674	-3.24759	0.0488827
1443387_at	BB045044	6.59988	6.95827	5.17263	4.98847	5.92981	-3.24569	0.00507976
1416118_at	Trim59	9.22928	9.10244	7.23092	7.70485	8.31687	-3.24447	0.00612591
1442925_at	2610207I05Rik	6.58715	5.45838	4.59183	4.05989	5.17431	-3.24205	0.0339052
1427553_at	ENSMUSG00000058380	9.02061	8.92401	7.23354	7.3173	8.12386	-3.24202	0.00318037
1436847_s_at	Cdca8	9.48694	8.60634	6.88618	7.81442	8.19847	-3.24078	0.0359278
1450743_s_at	Syncrip	8.08086	7.85546	6.46315	6.08096	7.12011	-3.24025	0.00556128
1460729_at	Rock1	8.44821	8.58154	6.93041	6.71174	7.66797	-3.23508	0.00378219
1422027_a_at	Ets1	8.73081	8.66314	7.23867	6.76894	7.85039	-3.23367	0.00592601
1418369_at	Prim1	8.93996	8.47222	6.82511	7.20139	7.85967	-3.23292	0.00833511
1443846_x_at	n.a.*	7.28576	7.85329	6.24374	5.51171	6.72363	-3.2306	0.0181878
1430995_at	Txndc10	5.71633	6.09167	4.23634	4.19151	5.05896	-3.22672	0.00480811
1437637_at	Phtf2	6.29268	6.75987	4.69692	4.97575	5.6813	-3.22643	0.00717381
1452319_at	Zfp82	5.9173	6.56026	4.36959	4.73138	5.39464	-3.22276	0.0117966
1443238_at	n.a.*	7.16854	7.05559	5.35782	5.49025	6.26805	-3.22216	0.00340497
1422128_at	Rpl14	6.68364	5.76648	4.78973	4.28548	5.38133	-3.22089	0.0235391
1454603_a_at	Cnot2	10.0309	10.2062	8.49705	8.36651	9.27516	-3.21934	0.00365538
1454878_at	Dzip3	7.69495	7.33521	5.64449	6.01414	6.6722	-3.21712	0.00677949
1439266_a_at	Polr3k	8.68751	8.28211	6.92682	6.6716	7.64201	-3.21676	0.00603971
1428480_at	Cdca8	8.04143	6.91002	5.62432	5.95613	6.63297	-3.21651	0.030489
1457679_at	Dclre1c	5.82177	6.39562	4.41978	4.42693	5.26603	-3.21617	0.00783214
1436864_at	n.a.*	6.05259	6.00325	4.57063	4.11569	5.18554	-3.21486	0.00580587
1429448_s_at	Cxxc6	7.19167	6.58551	5.30976	5.10309	6.04751	-3.20908	0.0093124
1428756_at	Aasdhppt	6.9437	7.12372	5.35215	5.35118	6.19269	-3.20883	0.00347341
1439512_at	5830444B04Rik	6.58313	6.81583	4.7342	5.30243	5.8589	-3.20687	0.00876082
1434008_at	Scn4b	7.93272	7.60993	5.82036	6.36092	6.93098	-3.20579	0.00906245
1446565_at	n.a.*	7.23408	7.45356	5.15721	6.16973	6.50365	-3.20506	0.0233102
1452099_at	AA408296	8.40177	8.38428	6.7677	6.6617	7.55386	-3.20055	0.00318037
1425611_a_at	Cux1	8.49498	8.30999	6.93988	6.50874	7.5634	-3.20023	0.00594325
1426349_s_at	Tmpo	9.23498	9.15015	7.34066	7.68813	8.35348	-3.20021	0.00470308
1445198_at	Utx	7.06112	6.74201	5.17026	5.27758	6.06274	-3.19906	0.00458453
1449207_a_at	Kif20a	7.93711	6.67781	5.29846	5.96136	6.46869	-3.19884	0.0466742
1422760_at	Padi4	6.56139	5.98917	4.83732	4.35889	5.4367	-3.19801	0.012234
1440050_at	LOC100040505	7.5059	7.46975	5.80892	5.81898	6.65089	-3.1907	0.00307208
1428760_at	Snapc3	8.45183	8.82231	6.96385	6.96726	7.80131	-3.1855	0.00485347
1418353_at	Cd5	9.32895	9.41574	7.59086	7.81131	8.53671	-3.18493	0.0037457
1418630_at	Khdrbs1	6.84229	5.58352	4.47785	4.6072	5.37771	-3.18299	0.0364091
1458150_at	D030051N19Rik	5.62823	6.07269	3.93001	4.43519	5.01653	-3.17743	0.0103745
1417177_at	Galk1	7.90613	7.26112	6.11119	5.72179	6.75006	-3.17582	0.0126637
1450739_at	Tbl1xr1	8.10974	7.18983	6.20403	5.76154	6.81629	-3.17553	0.0230622
1434700_at	6030408C04Rik	8.45932	8.13691	6.59239	6.67023	7.46471	-3.1751	0.00458498
1448886_at	Gata3	7.97321	8.23261	6.29925	6.57435	7.26985	-3.17357	0.00500545
1443602_at	n.a.*	8.03827	6.99505	5.94703	5.75452	6.68372	-3.17308	0.0250934
1428234_at	Cpsf6	7.04709	7.01519	5.43977	5.29165	6.19843	-3.17208	0.00339101
1435288_at	Coro1a	6.7291	7.97359	5.79501	5.57705	6.51869	-3.17183	0.0365403
1450178_at	Brdt	7.0228	7.0479	5.30216	5.43818	6.20276	-3.17154	0.00335306
1449176_a_at	Dck	9.03454	9.65815	7.23552	8.12679	8.51375	-3.17154	0.0265691
1456274_at	C230071H18Rik	8.02428	8.39116	6.67795	6.40831	7.37543	-3.17024	0.00588531
1429434_at	Pik3ca	7.00003	7.00783	5.29559	5.38344	6.17172	-3.16985	0.00318037
1416732_at	Top2b	8.75434	8.7743	6.9921	7.2126	7.93334	-3.16449	0.00369757
1421939_a_at	Stag1	7.11874	6.98479	5.54997	5.2312	6.22117	-3.16274	0.00467673
1443729_at	Mtss1	7.56652	7.0714	5.56736	5.74913	6.4886	-3.16174	0.00716058
1428532_at	Ints7	7.54847	7.10503	5.84523	5.48792	6.49666	-3.16054	0.00804145
1435136_at	Whsc1	7.83832	7.40639	5.71289	6.21613	6.79343	-3.15545	0.0102717
1444458_at	n.a.*	7.70084	7.38784	5.46028	6.31366	6.71565	-3.15441	0.0184585
1441460_at	n.a.*	6.01455	6.32649	4.35444	4.67263	5.34203	-3.15357	0.0058487
1423852_at	Tmem46	5.85132	5.95416	4.18468	4.3079	5.07451	-3.1524	0.00348203
1450035_a_at	Prpf40a	8.92789	8.16864	7.13279	6.65166	7.72025	-3.15151	0.0180883
1424107_at	Kif18a	7.14639	6.26887	4.61497	5.48943	5.87991	-3.15016	0.0355286
1417175_at	Csnk1e	7.89832	8.11581	6.53887	6.1661	7.17978	-3.14831	0.00566648
1452688_at	Prpf39	7.08599	6.90546	5.50713	5.17555	6.16853	-3.1479	0.00507765
1455459_at	Prdm15	6.8476	7.43963	5.41225	5.56646	6.31649	-3.14762	0.00904708
1417481_at	Ramp1	10.7887	10.6862	9.03789	9.12905	9.91045	-3.14697	0.00339101
1444140_at	n.a.*	6.46851	7.43178	5.23502	5.35816	6.12337	-3.14609	0.021268
1423360_at	Yme1l1	6.61903	6.94876	5.02286	5.24013	5.9577	-3.14356	0.00528554
1423599_a_at	Pdcl	8.65244	8.86129	7.03906	7.1705	7.93082	-3.14288	0.00391922
1439895_at	AU021025	7.94167	8.42223	6.19066	6.87048	7.35626	-3.14134	0.0156987
1417010_at	Zfp238	9.83808	10.4882	8.42987	8.59371	9.33746	-3.14127	0.0105644
1443194_at	n.a.*	8.376	8.94597	6.93805	7.08406	7.83602	-3.13819	0.00858858
1451323_at	Zfp7	6.47449	6.68912	4.49349	5.37194	5.75726	-3.13635	0.0184779
1428976_at	Tmpo	9.76366	9.19605	7.48784	8.17415	8.65543	-3.13586	0.0179446
1434790_a_at	Lta4h	10.5666	10.345	8.8518	8.76284	9.63154	-3.13495	0.00386818
1449608_a_at	n.a.*	6.16683	6.72711	4.76676	4.83145	5.62304	-3.1337	0.00806933
1427275_at	Smc4	11.242	11.052	9.52208	9.47636	10.3231	-3.1335	0.00365838
1416105_at	Nnt	8.16883	8.2815	6.70036	6.45537	7.40152	-3.13246	0.00416006
1426544_a_at	Ttc14	9.15943	9.44506	7.68239	7.62825	8.47878	-3.13164	0.00433536
1453018_at	Nvl	6.4273	6.56676	4.84561	4.85533	5.67375	-3.13087	0.0034088
1427831_s_at	Zfp260	6.69939	7.36539	5.18733	5.58499	6.20927	-3.13014	0.0137855
1436122_at	Zfp667	7.20532	7.22709	5.46075	5.67929	6.39311	-3.13005	0.0037457
1434668_at	Nucks1	8.77492	8.16887	6.56989	7.08285	7.64913	-3.12861	0.0144191
1423804_a_at	Idi1	6.76112	5.90323	4.91567	4.45817	5.50955	-3.12804	0.0215835
1417831_at	Smc1a	8.77421	8.59302	7.00265	7.07555	7.86136	-3.12642	0.00365838
1438516_at	Rif1	7.52259	6.96676	5.39863	5.80179	6.42245	-3.12632	0.0110929
1421495_a_at	1700052N19Rik	6.85583	6.49651	5.21353	4.85079	5.85416	-3.12533	0.00703468
1452830_s_at	Cad	6.39833	6.03265	4.56074	4.58229	5.3935	-3.12526	0.00501757
1454948_at	Usp7	10.1272	10.2911	8.3286	8.80183	9.38719	-3.1252	0.00690791
1457374_at	Nedd4l	7.22754	7.38711	6.07983	5.24731	6.48545	-3.12477	0.0164202
1438838_at	B230206F22Rik	6.36318	6.83284	4.86414	5.04472	5.77622	-3.1244	0.00693397
1432361_a_at	Cenpp	7.23549	6.21768	4.7263	5.43989	5.90484	-3.1242	0.036452
1431890_a_at	Mllt3	6.97726	7.30534	5.4807	5.51537	6.31967	-3.12373	0.00463554
1450986_at	Nol5	8.97883	7.94494	7.14141	6.49614	7.64033	-3.12337	0.034835
1424217_at	Papola	7.92404	7.51798	6.11812	6.03838	6.89963	-3.12263	0.00556128
1449682_s_at	Tubb2b	8.03838	8.74305	6.59084	6.90571	7.56949	-3.12193	0.0137482
1448127_at	Rrm1	9.53142	8.82159	7.43496	7.63354	8.35538	-3.12153	0.0126235
1451180_a_at	Nt5c3l	9.0948	8.96156	7.55067	7.22229	8.20733	-3.12034	0.00486505
1435328_at	Cyhr1	7.87393	8.17873	6.70811	6.06131	7.20552	-3.12015	0.0119166
1453016_at	2900042B11Rik	9.09339	8.56761	7.36649	7.01199	8.00987	-3.11938	0.00977957
1460448_s_at	Ttc14	8.24166	7.94018	6.87669	6.02297	7.27037	-3.11901	0.0187405
1425099_a_at	Arntl	8.72596	8.93528	7.14714	7.23395	8.01058	-3.11682	0.0038216
1421081_a_at	Banf1	10.3392	9.53234	8.58117	8.01087	9.1159	-3.11615	0.0224406
1440633_at	Neil3	7.33129	6.23831	4.75424	5.53672	5.96514	-3.11519	0.043502
1448119_at	Bpgm	7.1035	8.14195	5.85511	6.11195	6.80313	-3.11492	0.0266468
1438249_at	Usp7	9.66519	9.96776	7.97318	8.38465	8.9977	-3.11138	0.00711015
1446504_at	n.a.*	5.72114	5.94686	4.10638	4.28901	5.01585	-3.10868	0.00435393
1434678_at	Mbnl3	9.4792	9.05513	7.44643	7.81579	8.44913	-3.10815	0.00817343
1422440_at	Cdk4	8.75498	8.33789	6.77194	7.05206	7.72922	-3.10467	0.00700766
1438125_at	C230085N15Rik	11.1883	11.8269	9.83483	9.9131	10.6908	-3.10295	0.010144
1457218_at	6430510M02Rik	8.45597	7.86723	6.81161	6.24525	7.34501	-3.10194	0.0155594
1438565_at	A830010M20Rik	7.33047	6.85486	5.796	5.12346	6.2762	-3.10143	0.015814
1451977_at	Dyrk1a	7.41716	7.68153	5.73972	6.09624	6.73366	-3.09806	0.00595384
1434215_at	B230308N11Rik	8.93132	8.98884	7.2125	7.44534	8.1445	-3.09763	0.00399409
1454879_s_at	1700052N19Rik	7.52642	7.60728	5.97517	5.90019	6.75226	-3.09336	0.00339101
1434663_at	2410129H14Rik	7.40809	7.33687	5.58226	5.90453	6.55794	-3.09317	0.00470308
1449116_a_at	Dtymk	8.79726	7.85128	6.84807	6.54529	7.51047	-3.08996	0.0231369
1440266_at	5830428M24Rik	7.37404	7.16557	5.91316	5.37205	6.45621	-3.08913	0.00868391
1419277_at	Usp48	7.78148	6.91358	5.97677	5.46444	6.53407	-3.08855	0.0238528
1425367_at	Itgal	7.62039	8.39918	6.3469	6.41981	7.19657	-3.08749	0.0144363
1423038_at	Stx6	9.30289	9.47895	7.8032	7.72743	8.57812	-3.08571	0.00369674
1455602_x_at	1110028C15Rik	7.54181	8.30437	6.18011	6.41513	7.11035	-3.08543	0.0150412
1416076_at	Ccnb1	9.57943	8.50566	7.11165	7.72498	8.23043	-3.08276	0.0370377
1437249_at	Skap1	9.53582	9.55733	7.97044	7.87445	8.73451	-3.08257	0.00338933
1418515_at	Mtf2	8.41643	8.6477	6.68078	7.13563	7.72014	-3.08199	0.00723255
1449544_a_at	Kcnh2	7.26225	7.45663	5.48931	5.98353	6.54793	-3.08019	0.00768846
1440165_at	Ptprc	9.87212	9.59969	8.54718	7.67971	8.92468	-3.07901	0.0195237
1447967_at	Tmem69	6.28373	5.75025	4.33552	4.45373	5.20581	-3.07879	0.00801467
1446700_at	n.a.*	5.72998	6.42889	4.08393	4.83359	5.2691	-3.07519	0.0249978
1438034_at	2410005O16Rik	7.11942	7.91257	5.59481	6.1966	6.70585	-3.07437	0.0234643
1440072_at	E430022K19Rik	9.17876	8.68029	6.89572	7.72308	8.11946	-3.07403	0.0220236
1444951_at	Dennd1b	5.93169	6.08229	4.25109	4.52264	5.19693	-3.07402	0.00458521
1416263_at	Abcb9	6.45658	6.41147	4.90755	4.7209	5.62413	-3.07332	0.00370789
1416920_at	Rbm4	7.39849	7.97841	6.24302	5.89478	6.87867	-3.07278	0.0112102
1429240_at	Stard4	6.83309	7.10188	4.92273	5.77321	6.15773	-3.07272	0.0188016
1419587_s_at	Rp2h	6.08603	6.45394	4.54728	4.75368	5.46023	-3.07268	0.00580931
1420823_at	Sema4d	7.15885	7.43123	6.18955	5.1627	6.48558	-3.07144	0.0271032
1434729_at	AK129302	6.75778	6.94373	5.00257	5.46112	6.0413	-3.07143	0.00700984
1438930_s_at	Mecp2	6.54764	6.65979	4.92341	5.04655	5.79434	-3.07106	0.00365538
1440715_s_at	Cdkn2aipnl	9.27529	9.3667	7.55445	7.85073	8.51179	-3.07036	0.00458521
1444293_at	6330406I15Rik	5.82813	5.82046	4.25285	4.15959	5.01526	-3.06965	0.00339101
1436808_x_at	Mcm5	10.4775	9.63972	8.39891	8.48397	9.25002	-3.0677	0.0168416
1437025_at	Cd28	9.70862	10.3562	8.06953	8.76235	9.22417	-3.06621	0.0214413
1456914_at	Slc16a4	7.70307	7.7617	5.75614	6.47649	6.92435	-3.06538	0.0126876
1433242_at	5830415B17Rik	6.79961	7.50647	5.43595	5.63899	6.34525	-3.06432	0.013117
1437354_at	C230091D08Rik	7.50612	7.24151	5.88144	5.63523	6.56608	-3.06414	0.00516043
1438906_at	n.a.*	8.68306	9.1678	6.88618	7.73384	8.11772	-3.06402	0.0227265
1417696_at	Soat1	8.46016	8.56459	7.01099	6.78419	7.70498	-3.06266	0.00416706
1448604_at	Uck2	8.6249	8.35999	7.09446	6.66165	7.68525	-3.06182	0.00729845
1438016_at	Dkc1	9.08529	8.40338	7.26499	6.99613	7.93745	-3.06052	0.0130842
1453244_at	5830416P10Rik	9.25039	8.86043	7.21992	7.66337	8.24853	-3.0605	0.00906245
1449578_at	Supt16h	6.62801	6.07469	4.9195	4.5557	5.54447	-3.06046	0.0109121
1456815_at	Foxn1	5.97903	6.01145	4.56834	4.19656	5.18884	-3.05842	0.00529522
1431018_at	1810013L24Rik	6.17336	6.34195	4.39039	4.89982	5.45138	-3.05792	0.00789984
1417346_at	Pycard	11.0052	10.8237	9.33477	9.27097	10.1087	-3.05592	0.0037457
1422772_at	C1galt1	8.37786	8.75336	6.69805	7.21108	7.76009	-3.05474	0.0102834
1450416_at	Cbx5	6.98953	6.81341	5.13597	5.44536	6.09607	-3.05422	0.00512106
1416430_at	Cat	8.9059	9.38656	7.86256	7.20984	8.34121	-3.05259	0.0158839
1416147_at	Hspa4	7.33382	6.52167	5.4349	5.20169	6.12302	-3.05136	0.0171959
1437865_at	Spata13	8.68408	9.16444	7.28625	7.34373	8.11962	-3.05097	0.00693397
1437699_at	E430014B02Rik	10.8208	11.0813	9.41497	9.26881	10.1465	-3.05074	0.00458498
1456063_at	ORF34	6.12523	6.45392	4.75424	4.60693	5.48508	-3.0504	0.00518645
1450157_a_at	Hmmr	6.89226	5.80043	4.74827	4.72773	5.54217	-3.04903	0.0289733
1439998_at	Jmjd1c	7.9974	8.49101	6.30471	6.96823	7.44034	-3.04773	0.0165212
1423364_a_at	Aktip	7.26324	7.0932	5.77424	5.36732	6.3745	-3.04712	0.00613374
1454136_a_at	4921524J17Rik	8.64028	8.58253	6.89275	7.1155	7.80776	-3.04677	0.00405705
1437570_at	AI503301	7.08609	6.96335	5.27398	5.56092	6.22108	-3.04675	0.00467226
1428481_s_at	Cdca8	9.27886	8.1563	7.04718	7.17363	7.91399	-3.04654	0.0313083
1423418_at	Fdps	8.45087	7.93242	6.60604	6.56308	7.3881	-3.04635	0.00765902
1457199_at	n.a.*	5.31294	6.31164	3.85205	4.55943	5.00902	-3.04521	0.0372204
1440040_at	n.a.*	6.6966	6.56229	4.86204	5.18442	5.82634	-3.04453	0.00507765
1434419_s_at	Tardbp	9.02958	8.8574	7.4618	7.21333	8.14053	-3.0439	0.00458521
1441466_at	Sfrs10	6.68276	7.27072	5.40265	5.3393	6.17385	-3.04357	0.00918981
1441141_at	Amn1	7.081	7.26876	5.50092	5.63821	6.37222	-3.04263	0.00408397
1417164_at	Dusp10	8.26935	8.77153	6.87195	6.95846	7.71782	-3.04246	0.00739644
1420819_at	Sla	11.1951	11.418	9.59358	9.80958	10.5041	-3.04186	0.00467226
1423490_at	Fbxo3	8.43032	8.73737	7.07773	6.88244	7.78197	-3.03934	0.00526505
1433408_a_at	Mcm10	7.69959	6.84285	5.75544	5.58237	6.47006	-3.03631	0.0185698
1441482_at	n.a.*	6.78032	6.7949	5.3413	5.03051	5.98676	-3.03501	0.00467673
1448016_at	Sass6	7.0804	7.1303	5.3786	5.62972	6.30476	-3.03393	0.00427418
1449311_at	Bach1	8.71087	7.91238	7.02451	6.39644	7.51105	-3.03385	0.0253421
1422888_at	Rnf5	8.62069	9.04445	7.31813	7.14614	8.03235	-3.03234	0.00654857
1425753_a_at	Ung	6.88183	6.10334	5.17263	4.61246	5.69257	-3.03151	0.0224406
1448219_a_at	Ywhaz	11.5084	11.5539	10.1897	9.67341	10.7313	-3.03062	0.00769316
1431507_a_at	Synj2bp	9.06803	8.9791	7.73471	7.11362	8.22387	-3.03018	0.0102467
1422769_at	Syncrip	9.0204	8.79084	7.44676	7.16692	8.10623	-3.02887	0.00527238
1426382_at	Ppm1b	9.24058	9.66949	7.52214	8.19129	8.65587	-3.0279	0.0155825
1448943_at	Nrp1	8.55986	8.7796	6.92592	7.21747	7.87071	-3.02729	0.00529522
1439545_at	n.a.*	7.06403	8.2254	5.95275	6.14065	6.84571	-3.02726	0.0346015
1434763_at	Orai2	6.89083	7.26495	5.3853	5.57727	6.27959	-3.02431	0.00592527
1433110_at	5830474E16Rik	7.86462	7.32854	6.20485	5.7955	6.79838	-3.02388	0.0115818
1434682_at	Zfp770	7.90998	8.18204	6.38049	6.51928	7.24795	-3.0233	0.00467226
1436072_at	5830428H23Rik	5.89499	6.59095	4.65932	4.63454	5.44495	-3.02313	0.0122551
1449044_at	Eef1e1	8.67223	8.42177	6.99766	6.90599	7.74941	-3.02131	0.00436562
1443145_at	Apbb1ip	7.31749	7.06801	5.10976	6.08668	6.39548	-3.01995	0.025191
1444159_at	n.a.*	8.93267	8.88633	7.40163	7.22845	8.11227	-3.01982	0.0037457
1459884_at	Cox7c	6.01969	5.78887	4.35207	4.26818	5.1072	-3.01918	0.00423383
1455538_at	6330403M23Rik	8.27349	8.66764	6.575	7.17872	7.67371	-3.01823	0.0131166
1418022_at	Narg1	8.88772	8.67436	7.38727	6.99029	7.98491	-3.01521	0.00651368
1451436_at	Sbno1	6.55881	6.63398	5.08577	4.92272	5.80032	-3.01498	0.0037479
1435926_at	Chml	7.34776	7.40334	5.61561	5.95276	6.57987	-3.01334	0.00507765
1429095_at	Cenpp	7.5472	6.1793	5.17263	5.37223	6.06784	-3.0122	0.0497769
1445684_s_at	Hdac2	10.2843	10.0132	8.65245	8.46416	9.35354	-3.01145	0.00493639
1419656_at	Slc25a36	6.34936	6.94984	5.22031	4.89904	5.85464	-3.01033	0.0118721
1415909_at	Stip1	8.89635	8.6763	6.88574	7.50726	7.99141	-3.01013	0.0112235
1425940_a_at	Ssbp3	7.56713	7.51798	6.21328	5.69261	6.74775	-3.00968	0.00789307
1437033_a_at	Skp2	7.80539	7.31777	5.69957	6.24579	6.76713	-3.00818	0.0136173
1416176_at	Hmgb1	11.2658	11.0138	9.54557	9.557	10.3455	-3.00736	0.00432994
1454030_at	Saps3	7.46166	7.43026	5.93759	5.77945	6.65224	-3.00515	0.00369674
1459371_at	n.a.*	5.64442	6.33517	4.36673	4.43969	5.1965	-3.00337	0.0123935
1424971_at	Ccdc99	8.26037	7.78162	5.95314	6.91636	7.22787	-3.00266	0.02906
1416030_a_at	Mcm7	10.2403	9.59769	8.4682	8.19805	9.12605	-3.00186	0.0124691
1429491_s_at	Rif1	8.88031	9.02732	7.24593	7.49016	8.16093	-3.00169	0.00458498
1431218_at	Zdhhc20	7.04581	7.21134	5.0702	6.01572	6.33577	-3.00136	0.0230252
1451047_at	Itm2a	10.4648	10.4987	8.82338	8.96981	9.68917	-3.00039	0.00368174
1438962_s_at	Ddx31	5.72998	6.29758	4.57362	4.28381	5.22125	-3.00021	0.0107337
1460063_at	D5Ertd798e	7.22788	6.86468	5.34251	5.58012	6.2538	-3.00001	0.00625811
1417847_at	Ulk2	7.70071	8.10428	5.96222	6.67655	7.11094	-2.99615	0.0168958
1424629_at	Brca1	7.50471	6.80775	5.19838	5.94839	6.36481	-2.99559	0.026561
1435320_at	Ctdspl2	9.35645	9.0238	7.73836	7.47638	8.39874	-2.99541	0.00606281
1429319_at	Rhoh	9.77965	10.2632	8.23373	8.64535	9.23048	-2.99357	0.0107291
1458921_at	LOC434348	5.96647	5.96647	4.51471	4.25546	5.17577	-2.99256	0.00437439
1429255_at	2010007H12Rik	7.75683	7.13676	6.37544	5.35606	6.65627	-2.99187	0.036661
1452991_at	Chd2	7.27866	7.77833	6.12667	5.76873	6.7381	-2.99136	0.0102168
1446240_at	n.a.*	6.98699	6.80799	5.27666	5.35682	6.10711	-2.99124	0.00392302
1459143_at	Chchd3	6.75124	6.96335	4.87705	5.67627	6.06698	-2.99101	0.0172649
1428207_at	Bcl7a	7.72835	7.85367	6.45972	5.96113	7.00072	-2.99091	0.00783214
1419033_at	2610018G03Rik	10.2761	10.4719	8.7172	8.87164	9.58421	-2.98882	0.00434109
1416250_at	Btg2	10.7804	11.0305	9.74322	8.90976	10.116	-2.98749	0.0191092
1451218_at	Edem1	11.4843	12.055	10.1084	10.2749	10.9807	-2.98554	0.00970949
1423920_at	Ncaph	8.52682	7.72984	6.44676	6.65404	7.33936	-2.98541	0.0171959
1452347_at	LOC100047837	9.73738	9.91646	8.19812	8.30261	9.03864	-2.98256	0.00405705
1454047_a_at	2410017P07Rik	7.96885	7.75592	6.23479	6.33934	7.07472	-2.98001	0.00427411
1459237_at	n.a.*	6.3268	7.20469	4.95179	5.42928	5.97814	-2.9798	0.0255384
1440217_at	EG434197	7.63872	7.77646	5.99223	6.27331	6.92018	-2.97898	0.00483788
1424389_at	Nupl1	7.74922	7.63167	6.16184	6.06969	6.90311	-2.9787	0.00369674
1448651_at	Nudt5	8.2094	7.83971	6.49742	6.4037	7.23756	-2.97727	0.00561424
1435035_at	Rg9mtd2	7.25186	7.03011	5.40216	5.73359	6.35443	-2.97545	0.0058544
1416868_at	Cdkn2c	8.62529	8.11914	6.51954	7.0799	7.58597	-2.97418	0.0147514
1455195_at	Rps24	5.91799	7.26088	5.12023	4.91373	5.80321	-2.9741	0.0493491
1436186_at	E2f8	7.5515	6.47904	5.59887	5.28726	6.22916	-2.97359	0.0323192
1420866_at	Zfp161	6.60329	6.56676	4.91373	5.11213	5.79898	-2.97336	0.00404701
1424080_at	Dcps	8.03335	7.5519	6.13154	6.31083	7.00691	-2.97201	0.00792328
1429560_at	Zfp422-rs1	8.03269	8.00408	6.62128	6.27331	7.23284	-2.97129	0.00529522
1439704_at	Hdac2	6.26678	7.31056	5.15547	5.28013	6.00323	-2.97083	0.028442
1440448_at	n.a.*	7.06358	7.53625	5.79236	5.66765	6.51496	-2.96885	0.00739644
1446396_at	Angptl1	8.16769	7.85337	6.14766	6.73556	7.22607	-2.96681	0.0118465
1430228_at	Dtl	7.12135	6.19907	5.0876	5.09543	5.87586	-2.96637	0.0217928
1434371_x_at	Usp7	10.1132	10.2578	8.39715	8.84078	9.40225	-2.96198	0.00703468
1440842_at	C230085N15Rik	10.7796	11.1795	9.25123	9.57532	10.1964	-2.9614	0.00803007
1460288_a_at	Ppp4c	10.4098	10.0172	9.01842	8.27683	9.43057	-2.96059	0.0181696
1416875_at	Parvg	8.93352	9.06612	7.56861	7.29942	8.21692	-2.96042	0.00476497
1430230_at	Rcsd1	8.10212	7.26353	6.13186	6.10262	6.90003	-2.95997	0.018172
1434829_at	Cbl	10.8968	11.2402	9.6074	9.39984	10.2861	-2.95858	0.00591196
1436329_at	Egr3	5.41751	6.65471	4.44821	4.49468	5.25378	-2.95809	0.040819
1453030_at	Msl2l1	8.53117	8.39056	7.17331	6.61942	7.67862	-2.95774	0.00931103
1428930_at	Tmem29	6.87851	6.47703	5.19219	5.0345	5.89556	-2.9576	0.00645299
1459998_at	Zfp407	7.62964	7.79149	6.04755	6.24525	6.92848	-2.95707	0.00446393
1423361_at	Yme1l1	8.47747	8.00243	6.98059	6.37192	7.4581	-2.9561	0.0155902
1423148_at	Skp1a	11.2623	11.0541	9.85149	9.33795	10.3765	-2.95564	0.00895047
1429819_at	Nmnat1	5.8247	6.21834	4.4943	4.42308	5.2401	-2.95433	0.00591196
1424029_at	Tspyl4	9.07143	9.41225	7.62478	7.73327	8.46043	-2.95429	0.00542537
1416641_at	Lig1	9.14536	8.3602	6.99601	7.38397	7.97138	-2.95425	0.0199065
1444890_at	n.a.*	7.91462	8.40814	6.5459	6.65166	7.38008	-2.95385	0.00785339
1444343_at	A130064L14Rik	7.84035	8.23874	6.17017	6.78417	7.25836	-2.95339	0.0141505
1444051_at	1700019D03Rik	8.53405	8.82278	6.86761	7.36448	7.89723	-2.95339	0.00944367
1442250_at	n.a.*	9.47821	9.31168	7.62378	8.04193	8.6139	-2.95281	0.00683999
1424436_at	Gart	7.2929	6.81031	5.58502	5.39623	6.27112	-2.95054	0.00816547
1444788_x_at	n.a.*	7.87469	8.30445	6.40965	6.64766	7.30912	-2.95041	0.00760658
1423114_at	Ube2d3	8.54702	8.45026	6.79597	7.0799	7.71829	-2.94998	0.00479526
1450767_at	Nedd9	6.16632	6.52715	4.42266	5.15084	5.56674	-2.94852	0.0172611
1428122_s_at	2610528K11Rik	8.48974	8.40404	6.75208	7.02177	7.66691	-2.94846	0.00467226
1436247_at	Ints2	7.28113	7.16696	5.63316	5.69598	6.44431	-2.94747	0.00369524
1428730_at	Krit1	6.60072	5.93759	4.88582	4.53629	5.49011	-2.94467	0.0148611
1428725_at	Pias2	6.92582	7.25507	5.21571	5.84964	6.31156	-2.94398	0.013655
1423714_at	Asf1b	8.84383	8.07451	6.90251	6.90049	7.68034	-2.94378	0.0156373
1419943_s_at	Ccnb1	9.17997	7.99356	6.92382	7.13483	7.80804	-2.94331	0.0389911
1418751_at	Sit1	9.34161	9.31977	7.71108	7.83887	8.55283	-2.9398	0.00369674
1447854_s_at	Hist2h2be	8.54003	8.40046	6.80905	7.02208	7.69291	-2.93768	0.00450249
1431033_x_at	Agl	6.64531	7.00136	5.20426	5.33352	6.04611	-2.93721	0.00573739
1426556_at	Suhw4	10.1905	10.3471	8.6467	8.78247	9.49169	-2.93674	0.00416836
1426580_at	Plk4	7.3206	6.62227	5.15989	5.67668	6.19486	-2.93457	0.0199065
1458099_at	n.a.*	5.93833	5.88245	4.71236	4.00232	5.13387	-2.93436	0.0136989
1443400_at	n.a.*	9.52539	9.8931	7.72414	8.58896	8.9329	-2.93364	0.0232468
1433640_at	Fubp1	8.77364	9.21916	7.20837	7.67944	8.22015	-2.93324	0.0116092
1448165_at	Casp2	9.68	9.90464	8.17847	8.30138	9.01612	-2.93303	0.0045359
1429118_a_at	Zh2c2	7.12087	6.39097	5.49549	4.91199	5.97983	-2.93261	0.0229974
1420868_s_at	Tmed2	8.66554	8.42921	7.45729	6.53309	7.77128	-2.9326	0.0239518
1455836_at	Papola	8.97937	8.5706	7.79784	6.64945	7.99932	-2.9309	0.0403445
1424854_at	Hist1h4i	6.13265	5.44177	3.76036	4.71289	5.01192	-2.92935	0.0373263
1438887_a_at	Gmcl1	7.95972	8.21323	6.35124	6.72071	7.31122	-2.92919	0.00691157
1426396_at	Cd247	10.4822	10.8144	9.03684	9.15934	9.8732	-2.92861	0.00549683
1441589_at	n.a.*	9.86113	10.3987	8.34844	8.8112	9.35487	-2.92837	0.013655
1448144_at	Hnrpab	8.41832	8.00809	6.34878	6.97773	7.43823	-2.92806	0.0151313
1446992_at	n.a.*	6.30432	6.987	4.79643	5.39567	5.87086	-2.92738	0.0217928
1458033_at	Ubr1	6.40697	6.78349	4.81204	5.27992	5.82061	-2.92664	0.0103501
1416299_at	Shcbp1	8.71338	7.89111	6.53135	6.97484	7.52767	-2.92644	0.0230814
1427353_at	Clasp1	6.61364	6.60798	4.96286	5.16265	5.83678	-2.92423	0.00416006
1420028_s_at	Mcm3	9.08689	8.39726	7.18983	7.19854	7.96813	-2.9239	0.0130401
1437495_at	Yy2	6.2629	6.55578	4.85922	4.86562	5.63588	-2.92192	0.00480811
1416682_at	Ube3a	5.58012	6.23168	3.93219	4.78585	5.13246	-2.92184	0.0308922
1450432_s_at	Mus81	7.8826	7.69615	6.29118	6.19395	7.01597	-2.92171	0.00423383
1456897_at	n.a.*	8.65576	9.16409	7.39954	7.32714	8.13663	-2.92125	0.00827157
1416797_at	Nck2	6.82157	6.92175	5.21284	5.43818	6.09858	-2.92036	0.00448966
1428679_s_at	0610010K14Rik	7.17713	6.16715	5.28125	4.97203	5.89939	-2.91905	0.0298845
1436707_x_at	Ncaph	9.16979	8.66856	7.18084	7.567	8.14654	-2.91855	0.0112483
1451190_a_at	Sbk1	7.78556	8.26463	5.9438	7.01725	7.25281	-2.91718	0.0376346
1459409_at	n.a.*	7.53519	7.88574	6.189	6.14311	6.93826	-2.91684	0.00552113
1426897_at	Rcc2	8.93888	8.87733	7.30724	7.42022	8.13592	-2.91677	0.0037457
1452061_s_at	Strbp	9.16919	9.11537	7.58651	7.61563	8.37167	-2.91038	0.00362412
1451246_s_at	Aurkb	6.92431	5.75544	4.49026	5.10744	5.56936	-2.91001	0.0488032
1459140_at	1110033M05Rik	6.75717	6.13745	4.97517	4.83764	5.67686	-2.90978	0.0114055
1446711_at	A130040G06Rik	10.0802	10.3964	8.80546	8.58957	9.46791	-2.90955	0.00587827
1448205_at	Ccnb1	9.51961	8.52383	7.13974	7.82323	8.2516	-2.90841	0.0402303
1454734_at	Lef1	9.86738	10.2387	8.64653	8.38063	9.28331	-2.90687	0.00713179
1454652_at	Zranb2	10.0039	10.1167	8.45872	8.58343	9.29069	-2.90638	0.00399409
1434082_at	Pctk2	10.2315	10.9307	8.93669	9.1471	9.81148	-2.90628	0.0146445
1428921_at	2810021B07Rik	6.33696	6.34565	4.81161	4.7935	5.57193	-2.90542	0.00359294
1439740_s_at	Uck2	9.01709	8.96262	7.28774	7.61468	8.22053	-2.90522	0.00530281
1424101_at	Hnrnpl	8.24472	7.48512	6.54378	6.10947	7.09577	-2.90452	0.0206955
1435122_x_at	Dnmt1	9.52792	8.7413	7.58874	7.6062	8.36604	-2.90218	0.0167981
1436310_at	Gemin5	7.62852	7.80236	6.20175	6.15656	6.9473	-2.90048	0.00408397
1458179_at	n.a.*	6.76541	6.00535	4.75424	4.9448	5.61745	-2.89961	0.0167026
1425484_at	Tox	7.17902	7.14395	5.61553	5.63628	6.3937	-2.89905	0.00362412
1423165_a_at	Mta2	9.58178	9.48163	8.10198	7.89046	8.76396	-2.89887	0.00445591
1429627_at	Ppil3	7.94456	7.64884	6.58804	5.93495	7.0291	-2.89829	0.0142164
1442626_at	n.a.*	5.65903	6.24094	4.47791	4.35242	5.18258	-2.89753	0.0104371
1422018_at	Hivep2	8.04046	8.88647	6.82583	7.03228	7.69626	-2.8967	0.0206239
1426840_at	Ythdf3	8.21286	8.85128	7.02306	6.97366	7.76522	-2.8953	0.0117471
1447363_s_at	Bub1b	8.80159	7.91508	6.5201	7.12927	7.59151	-2.89517	0.0317315
1432417_a_at	Tspan2	6.93343	6.4972	5.26553	5.09805	5.94855	-2.89493	0.00739644
1455488_at	6230416J20Rik	7.13085	6.92122	5.12078	5.86566	6.25963	-2.8935	0.0164361
1447877_x_at	Dnmt1	7.52992	6.72779	5.6671	5.52675	6.36289	-2.89173	0.0181221
1417947_at	Pcna	12.6334	12.2117	10.9333	10.848	11.6566	-2.8916	0.00680964
1443125_at	Trip12	5.8325	5.97595	3.94896	4.79577	5.1383	-2.89158	0.0201515
1437248_at	2700049A03Rik	7.15279	6.09615	5.10722	5.07908	5.85881	-2.8905	0.0306612
1443905_at	n.a.*	7.77228	8.04085	5.96307	6.788	7.14105	-2.88992	0.0205929
1446272_at	Pctk2	8.67983	8.43316	7.02083	7.03321	7.79175	-2.88681	0.00458498
1429234_s_at	n.a.*	9.13954	8.88907	7.48431	7.4863	8.24981	-2.88586	0.00458521
1416824_at	B230118H07Rik	8.00033	7.78437	6.18371	6.54346	7.12797	-2.88539	0.00661506
1418579_at	Cetn2	8.65209	8.42056	6.88205	7.13483	7.77238	-2.88363	0.00551616
1428985_at	Ints12	6.19884	6.90152	4.849	5.19734	5.78668	-2.88187	0.016999
1417910_at	Ccna2	10.1471	9.02554	7.73242	8.38895	8.8235	-2.8791	0.0481706
1438392_at	n.a.*	10.5972	10.9644	9.18819	9.32351	10.0183	-2.87777	0.00611726
1448646_at	Wdr12	9.15997	9.08889	7.62521	7.57454	8.36215	-2.87698	0.00369674
1419645_at	Cstf2	9.1694	9.09739	7.4325	7.78564	8.37123	-2.87653	0.00573726
1425524_at	Rbm25	6.76541	6.95756	5.18218	5.49218	6.09933	-2.87647	0.00580205
1445380_at	A230072C01Rik	5.44432	6.28512	4.36383	4.3189	5.10304	-2.87458	0.0196675
1431830_at	Zfp329	8.27157	8.33974	6.95742	6.60721	7.54399	-2.87456	0.00570049
1455003_at	Thap1	7.02699	7.04482	5.25687	5.76873	6.27435	-2.87409	0.00854393
1429951_at	Ssbp2	10.5329	10.7079	9.00127	9.19338	9.85886	-2.87401	0.00467673
1425140_at	Lactb2	7.48976	7.69664	6.2092	5.93247	6.83202	-2.87262	0.00558046
1427375_at	Rg9mtd2	7.16457	6.86621	5.46227	5.52437	6.25436	-2.87202	0.00516387
1435753_a_at	Nucks1	8.70246	8.10873	6.79604	6.97127	7.64463	-2.87177	0.0112541
1437857_at	Dpy19l3	6.55462	6.49007	5.08727	4.91576	5.76193	-2.86956	0.00419274
1421135_a_at	Cnot8	9.07313	9.31909	7.7362	7.61614	8.43614	-2.86778	0.00479807
1420813_at	Hdac7a	9.88476	10.3537	8.61268	8.58681	9.35949	-2.8669	0.00768625
1428326_s_at	Hrsp12	6.05009	6.04531	4.63382	4.42311	5.28808	-2.86638	0.00435559
1426167_a_at	Camk4	7.99158	7.99174	6.56676	6.37885	7.23223	-2.86563	0.00423383
1419896_at	BB001228	6.89617	5.65512	4.91617	4.59857	5.51651	-2.86449	0.0472978
1443733_x_at	Pold3	7.51345	7.35822	5.8371	6.00002	6.6772	-2.8625	0.00448879
1434470_at	Syt13	8.17637	8.45559	6.7744	6.82387	7.55756	-2.86164	0.00493958
1417113_at	Gmcl1	9.01785	9.25662	7.51798	7.72308	8.37888	-2.86137	0.00529522
1417549_at	Zfp68	6.05697	6.76615	4.75424	5.03569	5.65326	-2.86116	0.0164424
1452560_a_at	Nfya	8.55474	8.99418	7.39964	7.11675	8.01633	-2.86049	0.00887487
1431502_a_at	Exosc3	8.50529	8.18127	7.11092	6.54398	7.58536	-2.85964	0.0124811
1434362_at	AW550831	8.67345	9.10339	7.24569	7.50024	8.13069	-2.85888	0.00835633
1437599_at	n.a.*	7.68195	7.70544	5.86486	6.49293	6.93629	-2.85759	0.0117493
1428755_at	Creb1	9.59719	9.88166	8.08767	8.36215	8.98217	-2.85702	0.00634922
1452297_at	Ccnt2	6.64772	6.94969	5.07139	5.49839	6.0418	-2.85564	0.00891596
1424872_at	2310001H12Rik	8.47194	8.24516	6.78889	6.90194	7.60198	-2.85429	0.00467673
1439105_at	Cdadc1	6.61903	6.55008	5.17263	4.97059	5.82808	-2.85393	0.0044331
1421334_x_at	Mynn	7.18013	7.17799	5.65107	5.68189	6.42277	-2.8532	0.00365838
1428117_x_at	n.a.*	8.40747	8.4429	6.93604	6.88922	7.66891	-2.85315	0.00369324
1443772_at	Dzip1	8.77821	8.86769	7.1701	7.45105	8.06676	-2.8528	0.0051199
1422753_a_at	Polr3k	7.8489	7.34489	5.9945	6.17473	6.84076	-2.85261	0.00918981
1448560_at	Bid	6.63146	6.51183	5.07153	5.04858	5.81585	-2.85124	0.00386818
1418697_at	Inmt	9.26579	8.09764	6.9678	7.37383	7.92626	-2.84987	0.044387
1433623_at	Zfp367	7.37377	7.05066	5.33079	6.07241	6.45691	-2.84931	0.0185176
1448151_at	Elavl1	9.1893	9.33394	7.89506	7.60873	8.50676	-2.84757	0.00537891
1426863_at	Rbmx	9.94622	10.0665	8.56292	8.43206	9.25193	-2.84589	0.00423062
1423905_at	Pvr	7.11997	7.54184	5.61873	6.02544	6.5765	-2.84578	0.0106054
1452247_at	Fxr1h	7.26815	7.13232	5.54296	5.8417	6.44628	-2.84396	0.00549755
1443107_at	n.a.*	7.90872	7.16734	6.24198	5.81829	6.78408	-2.84394	0.0207473
1434962_x_at	Ccl27	5.99333	5.87192	4.31578	4.53517	5.17905	-2.84248	0.00470308
1418828_at	Thex1	8.31572	8.09414	6.41674	6.9791	7.45142	-2.84221	0.0111502
1459885_s_at	Cox7c	7.55297	7.7678	5.92626	6.38262	6.90741	-2.8401	0.00860131
1417038_at	n.a.*	9.91236	9.45323	8.53684	7.81733	8.92994	-2.83964	0.0207958
1433835_at	Ppp3cb	9.19492	9.19855	7.45938	7.92269	8.44389	-2.83962	0.00770079
1417750_a_at	Slc25a37	8.76335	9.40244	7.49179	7.66319	8.33019	-2.83904	0.013025
1417057_a_at	Lamp3	9.2875	9.22563	7.77606	7.72644	8.50391	-2.83887	0.0037457
1430955_at	2810403A07Rik	6.39374	5.23068	4.57244	4.04151	5.05959	-2.83871	0.0480612
1442643_at	Jmjd3	7.11323	7.35926	5.96647	5.4968	6.48394	-2.83748	0.00918167
1434513_at	Atp13a3	9.136	9.2013	7.3948	7.93353	8.41641	-2.83723	0.00950635
1419266_at	Nfyb	9.26263	9.16046	7.75653	7.65773	8.45934	-2.8371	0.00405381
1445235_at	n.a.*	5.27015	6.38645	4.23854	4.41037	5.07637	-2.83597	0.0368794
1416801_at	Trpm7	6.23353	6.37109	4.71675	4.88052	5.55047	-2.83563	0.00448879
1452232_at	Galnt7	8.30697	8.40054	6.64825	7.05214	7.60198	-2.83542	0.00683832
1455635_at	4732460I02Rik	6.89538	7.10926	5.14527	5.85268	6.25065	-2.83499	0.0158839
1441318_at	Jarid1a	6.23547	6.09998	4.46234	4.8666	5.4161	-2.83481	0.00700984
1429295_s_at	Trip13	7.83235	6.94811	5.48799	6.28628	6.63868	-2.8345	0.0414212
1460337_at	Sh3kbp1	10.2115	10.4332	8.88776	8.75135	9.57096	-2.83394	0.00478988
1442141_at	BC028454	8.57123	8.30396	6.98059	6.88922	7.68625	-2.83371	0.00506695
1425228_a_at	Dguok	8.05921	8.04382	6.76541	6.33263	7.30027	-2.83333	0.00712015
1446191_at	Abi3	5.7481	5.81925	4.09586	4.46661	5.03246	-2.83322	0.00611726
1432160_at	Git2	7.66293	7.85275	6.53745	5.97352	7.00666	-2.83305	0.0109556
1434717_at	Cul3	7.38627	7.2145	5.48415	6.11195	6.54922	-2.83301	0.01269
1433482_a_at	Fubp1	9.05489	8.74906	7.48234	7.3173	8.1509	-2.83264	0.00574225
1427089_at	Ccnt2	8.46356	9.1427	7.26246	7.34087	8.0524	-2.83129	0.013838
1460004_x_at	Stx6	9.71823	9.92292	8.28442	8.35423	9.06995	-2.83087	0.00450249
1436045_at	Tsga10	5.85259	5.8982	4.14708	4.6015	5.12484	-2.83059	0.00763239
1448501_at	Tspan6	7.4364	7.08968	5.75586	5.77018	6.51303	-2.82846	0.00575404
1460651_at	Lat	11.716	11.9821	10.3264	10.3718	11.0991	-2.82834	0.0049205
1437883_s_at	n.a.*	8.82129	8.75835	7.06651	7.51558	8.04043	-2.82603	0.00759134
1431031_at	Arid4b	6.78342	7.08426	5.45798	5.41219	6.18446	-2.82599	0.00530015
1454835_at	Epm2aip1	7.05056	7.15154	5.71606	5.48902	6.35179	-2.8255	0.00472514
1456716_s_at	3110002H16Rik	8.07896	8.3378	6.6791	6.74069	7.45914	-2.82545	0.00489268
1457449_at	n.a.*	6.53397	6.06562	4.85715	4.74568	5.55061	-2.82526	0.00817343
1422795_at	Cul3	7.49587	7.80277	6.01369	6.28922	6.90039	-2.82424	0.00685386
1420864_at	Zfp161	6.38807	6.62441	5.02054	4.9994	5.7581	-2.82112	0.00467226
1454850_at	Tbc1d10c	10.1948	10.622	8.85868	8.96762	9.66079	-2.81919	0.00735377
1417045_at	Bid	8.26962	8.0391	6.8294	6.48892	7.40676	-2.81903	0.00685882
1419459_a_at	2610529C04Rik	8.21442	7.78409	6.63835	6.37008	7.25174	-2.81872	0.00882406
1450204_a_at	Mynn	5.62881	5.99355	4.09628	4.53654	5.0638	-2.81819	0.0104553
1429275_at	n.a.*	8.4036	8.59725	6.81147	7.20019	7.75313	-2.81785	0.00723255
1426612_at	Tipin	9.85443	8.88666	7.92192	7.83005	8.62327	-2.81779	0.0274515
1441411_at	Lims1	6.81238	6.87898	5.20992	5.49286	6.09853	-2.81725	0.00521345
1418693_at	Hnrnpc	8.19495	8.01804	6.45281	6.77202	7.35946	-2.81684	0.00597757
1448649_at	Enpep	8.30157	7.68397	6.08064	6.91719	7.24584	-2.81641	0.0315346
1427324_at	Tmem120b	7.47068	7.46885	5.99418	5.95766	6.72284	-2.81638	0.00372965
1429596_at	Slc7a6os	7.04703	7.09859	5.90961	5.24894	6.32604	-2.81578	0.0133242
1455092_at	Zfp207	9.29613	9.78327	7.99496	8.09804	8.7931	-2.81512	0.00863963
1436174_at	Atad2	9.41825	9.18579	7.50326	8.11536	8.55567	-2.81417	0.013059
1456652_at	Dtl	7.02423	6.11716	4.67381	5.48243	5.8244	-2.81391	0.0439755
1441231_at	LOC100042016	7.73842	8.07659	5.96814	6.86482	7.16199	-2.81088	0.0269054
1427322_at	Brwd1	8.25804	8.7159	6.87097	7.12687	7.74295	-2.8051	0.00929568
1426684_at	LOC100046343	8.92789	8.88975	7.30912	7.53364	8.1651	-2.80392	0.00464197
1429653_at	Gse1	6.76425	7.01567	5.21287	5.59376	6.14664	-2.80237	0.00778295
1454882_at	L3mbtl3	7.3972	7.90501	6.08786	6.24118	6.90781	-2.80225	0.00948234
1430990_s_at	Mrpl44	7.19719	7.34942	5.56396	6.00948	6.53001	-2.80224	0.00809205
1434924_at	Phf2	9.45129	9.9064	8.08826	8.29758	8.93588	-2.80097	0.0088152
1422864_at	Runx1	8.69536	8.72655	7.13638	7.3155	7.96845	-2.7992	0.00435517
1433515_s_at	Etnk1	7.07726	7.87041	5.76588	6.21198	6.73138	-2.79899	0.0242992
1418611_at	Gpr162	8.05283	8.46249	6.89106	6.6552	7.51539	-2.79826	0.00817316
1442168_at	A230071A22Rik	7.36076	6.28708	5.19028	5.492	6.08253	-2.79486	0.0371835
1429902_at	5830443J22Rik	9.37844	9.93207	8.04541	8.30108	8.91425	-2.79337	0.0117969
1418381_at	Zfp148	7.23934	7.6714	5.86783	6.07959	6.71454	-2.7927	0.00838632
1437774_at	1700020I14Rik	8.07842	8.06506	6.77519	6.40527	7.33098	-2.79241	0.00622857
1444744_at	n.a.*	6.82893	7.08234	5.45902	5.48958	6.21497	-2.79207	0.00490411
1425497_a_at	Prpf4b	8.72153	8.7593	7.27697	7.24194	7.99994	-2.79135	0.0038216
1438015_at	Dkc1	9.00346	8.05006	7.34874	6.74321	7.78637	-2.791	0.0383968
1427184_at	Tcrb-V8.2	10.4641	10.6524	8.87221	9.28334	9.818	-2.79037	0.00776992
1440010_at	C230066K19Rik	7.25607	7.34382	5.4887	6.15092	6.55988	-2.78975	0.0137825
1424568_at	Tspan2	7.51404	7.33737	6.12243	5.76873	6.68564	-2.78973	0.00675279
1427526_at	Fgfr1op2	9.22299	9.45165	7.89506	7.82024	8.59748	-2.78885	0.00476497
1420867_at	Tmed2	9.07472	8.65926	7.88384	6.89139	8.1273	-2.78829	0.0346084
1427186_a_at	LOC100047837	8.9888	9.24029	7.57114	7.69921	8.37486	-2.78826	0.00522474
1430989_a_at	1700020I14Rik	7.49185	7.72911	6.02736	6.23563	6.87099	-2.78753	0.00556128
1456449_at	n.a.*	5.79662	6.19937	4.29515	4.74296	5.25853	-2.78743	0.0116216
1437475_at	BC028454	7.53525	7.96575	5.91377	6.63032	7.01127	-2.78651	0.0209205
1438862_at	A630005I04Rik	8.51809	9.4259	7.20488	7.78253	8.23285	-2.78618	0.0346738
1421052_a_at	Sms	8.91927	8.93185	7.65045	7.24593	8.18688	-2.78441	0.0069224
1446518_at	n.a.*	5.9211	5.64247	4.75424	3.85713	5.04373	-2.78196	0.0264984
1448905_at	Nme3	7.66815	7.43449	6.27192	5.87979	6.81359	-2.78072	0.00793587
1418023_at	Narg1	8.50872	8.56055	6.95729	7.16454	7.79778	-2.77737	0.00462414
1457319_at	A130038J17Rik	6.70159	6.48331	5.30373	4.93375	5.85559	-2.77735	0.00737962
1450521_a_at	Tcrg-V6	9.30998	9.39922	7.96699	7.79518	8.61784	-2.77698	0.00450249
1439463_x_at	Hmg1l1	12.3696	12.0388	11.0652	10.3981	11.4679	-2.77505	0.0168985
1456827_at	AA987161	6.35137	6.28707	5.07729	4.61717	5.58323	-2.77405	0.00816547
1429326_at	Cenpl	7.35041	6.75598	5.1591	6.00361	6.31728	-2.77375	0.0322885
1418526_at	Fusip1	8.32741	8.26974	6.6282	7.02544	7.5627	-2.7736	0.00692581
1433576_at	Mat2a	7.98543	8.58231	6.69652	6.92781	7.54802	-2.7735	0.0130328
1444005_at	n.a.*	6.41648	7.30316	5.6495	5.12725	6.1241	-2.77299	0.0320639
1421083_x_at	Banf1	10.521	9.62591	8.8267	8.37979	9.33834	-2.77059	0.0302453
1460064_at	BC028789	8.83549	8.44916	7.28306	7.06177	7.90737	-2.77004	0.00776146
1449490_at	Mbd4	8.00304	7.81824	6.42587	6.45665	7.17595	-2.76903	0.00448966
1429332_at	4632427E13Rik	6.63721	6.1309	5.27893	4.55074	5.64944	-2.76872	0.0237593
1442986_at	n.a.*	6.67053	6.67588	5.20243	5.20564	5.93862	-2.76863	0.0038216
1430037_at	Snx27	7.53504	7.19704	5.93982	5.85577	6.63192	-2.76684	0.00597757
1454817_at	Utp18	7.76462	7.25822	6.32654	5.76121	6.77765	-2.7655	0.0176747
1452120_at	Nat11	7.87116	7.87684	6.47669	6.33749	7.14054	-2.76429	0.00423606
1443188_at	Ube2w	6.35996	6.64036	4.79198	5.27455	5.76671	-2.76426	0.0105759
1453103_at	Ablim1	10.1874	9.79584	9.07021	7.97928	9.25819	-2.76425	0.0414647
1423531_a_at	Hnrnpa1	9.95332	9.13745	8.1388	8.01831	8.81197	-2.76414	0.0207764
1441630_at	Ep400	7.18319	7.01451	5.6296	5.63447	6.36544	-2.76411	0.00436562
1434404_at	C030011O14Rik	6.87889	7.34358	5.26967	6.01962	6.37794	-2.76368	0.0235956
1452840_at	1500009L16Rik	6.22966	5.61113	4.60434	4.30417	5.18732	-2.76281	0.0148396
1450701_a_at	Gtf2h2	7.63559	7.62754	6.07986	6.25181	6.8987	-2.76203	0.00442543
1440729_at	Eps15	6.17063	5.32054	4.14773	4.4124	5.01283	-2.76163	0.0240737
1424179_at	Plekhj1	7.96982	7.36069	6.55065	5.84887	6.93251	-2.76159	0.0264149
1460168_at	Slbp	10.4632	9.90288	8.71952	8.7163	9.45047	-2.76084	0.0106763
1446595_at	Itsn2	6.2247	6.53154	5.03281	4.79416	5.6458	-2.75993	0.00680964
1434349_at	Vars2	5.93684	6.15274	4.66018	4.50072	5.31262	-2.75937	0.00519827
1440900_at	Gpr174	7.34448	7.64045	6.01454	6.04248	6.76049	-2.75864	0.00547529
1454602_s_at	Cnot2	10.1725	10.1482	8.57119	8.82222	9.42851	-2.75797	0.00502545
1446234_at	n.a.*	7.94588	8.16007	6.18768	6.99119	7.32121	-2.75784	0.0212041
1429623_at	Zfp644	7.75837	8.42436	6.11047	7.14536	7.35964	-2.75768	0.0474357
1419163_s_at	Dnajc3a	9.23372	9.54973	7.9736	7.88378	8.66021	-2.75689	0.00582493
1435324_x_at	Hmg1l1	13.0161	12.8209	11.7167	11.1951	12.1872	-2.75612	0.0106054
1444811_at	Tloc1	7.09536	6.88988	5.43741	5.62283	6.26137	-2.75585	0.00528064
1431087_at	Spc24	8.06429	7.13404	5.93624	6.33743	6.868	-2.75553	0.0315047
1450259_a_at	Stat5a	7.26721	7.14917	6.1467	5.34544	6.47713	-2.75513	0.0202258
1440314_at	n.a.*	7.70418	7.13821	5.91179	6.00909	6.69082	-2.75254	0.01111
1454625_at	Phf6	7.25511	7.16253	5.51924	5.97692	6.47845	-2.75249	0.00837116
1438052_at	A130071D04Rik	10.2388	10.7477	9.06216	9.00355	9.76306	-2.75186	0.00944367
1418772_at	BC016423	7.02312	7.40055	5.9747	5.52929	6.48192	-2.75078	0.0114256
1418898_at	Lin7c	7.56537	7.54018	5.99834	6.18788	6.82294	-2.75045	0.00458498
1440039_at	n.a.*	6.58417	7.12567	5.56496	5.22587	6.12517	-2.75014	0.0132623
1425993_a_at	Hsp110	8.74493	9.48933	7.79896	7.51643	8.38741	-2.75001	0.0196692
1417679_at	Gfi1	9.09286	9.58137	7.4676	8.28905	8.60772	-2.74878	0.0280943
1425466_at	Senp2	9.01674	9.01552	7.82043	7.29431	8.28675	-2.74873	0.00985795
1417261_at	Mbtd1	8.72982	8.89723	7.06005	7.64956	8.08417	-2.74865	0.0123935
1435597_at	Atad5	8.06412	7.75731	6.18557	6.71891	7.18148	-2.74817	0.0124613
1416770_at	Stk25	8.60895	8.60463	7.38527	6.91175	7.87765	-2.74781	0.0085703
1424495_a_at	Cklf	6.5409	6.23387	4.94595	4.91294	5.65841	-2.74715	0.00561424
1419976_s_at	Nfatc3	9.96923	10.3123	8.54402	8.82244	9.412	-2.7464	0.0078587
1424589_s_at	Rnpc3	7.43287	7.50831	5.92626	6.10058	6.74201	-2.7457	0.00458498
1454701_at	4930503L19Rik	6.4273	6.66594	4.7068	5.47225	5.81807	-2.74554	0.0200137
1431032_at	Agl	6.13602	6.51569	4.74082	4.99711	5.59741	-2.74517	0.00825634
1451536_at	Mtfr1	7.52974	7.834	6.02595	6.42495	6.95366	-2.74426	0.00920622
1441375_at	n.a.*	6.47644	7.07447	5.42177	5.21638	6.04727	-2.7442	0.0131166
1452849_at	Sin3b	7.44855	7.70575	6.28705	5.95492	6.84907	-2.74379	0.00739644
1428944_at	Uba6	7.78466	8.14345	6.11324	6.90263	7.236	-2.7437	0.0232522
1440247_at	Phf14	6.18568	6.45037	4.51915	5.20497	5.59004	-2.7434	0.0170019
1445387_at	Senp6	6.617	6.83183	5.17847	5.35905	5.99659	-2.7428	0.0053705
1450076_at	4933411K20Rik	5.64056	5.8447	4.21864	4.35557	5.01487	-2.74255	0.00502439
1425495_at	Zfp62	6.34313	6.76152	4.5794	5.61551	5.82489	-2.74131	0.0392544
1434883_at	Mtdh	7.95878	7.96889	6.31176	6.70635	7.23645	-2.74115	0.00699364
1447143_at	n.a.*	7.66853	7.96598	6.07682	6.64898	7.09008	-2.74035	0.0136188
1448382_at	Ehhadh	6.94823	7.1427	5.43818	5.74404	6.31829	-2.74034	0.00643686
1431646_a_at	Stx6	8.33581	8.34837	7.2017	6.57432	7.61505	-2.73982	0.0130062
1457917_at	Lck	9.18997	9.43086	7.70191	8.01144	8.58355	-2.73916	0.00696656
1420472_at	Mtpn	8.1676	7.91248	6.56264	6.61034	7.31327	-2.73881	0.00517896
1437179_at	Rif1	9.13068	8.65064	7.35627	7.52119	8.1647	-2.73574	0.00945447
1429478_at	6720463M24Rik	8.23141	7.55755	6.1601	6.72507	7.16853	-2.73567	0.0240607
1457590_at	n.a.*	6.67173	5.81192	4.7854	4.79693	5.5165	-2.73334	0.0230754
1416042_s_at	Nasp	9.86242	9.35972	8.16964	8.15148	8.88581	-2.73305	0.00935199
1440326_at	n.a.*	9.50171	10.0506	8.21293	8.4391	9.05108	-2.73234	0.0118933
1437658_a_at	Snhg1	7.47424	7.06112	6.00002	5.63523	6.54265	-2.73218	0.0106873
1418969_at	Skp2	7.90863	7.32902	5.88887	6.44924	6.89394	-2.73164	0.0205103
1429218_at	Det1	6.80218	6.8659	5.34516	5.42361	6.10921	-2.73143	0.00416836
1429810_at	4921505C17Rik	9.33365	8.34481	7.52188	7.25868	8.11475	-2.73011	0.0329214
1423775_s_at	Prc1	8.81828	7.85385	6.68007	7.0943	7.61162	-2.72997	0.0346084
1423339_s_at	Ccdc16	6.23089	6.12741	4.56607	4.89456	5.45473	-2.72987	0.00612591
1454636_at	Cbx5	9.32239	9.03017	7.72565	7.72967	8.45197	-2.72947	0.00553587
1415860_at	Kpna2	11.0345	10.4852	9.0316	9.59193	10.0358	-2.72846	0.0195155
1429538_a_at	Sfrs18	9.45232	9.92004	8.36102	8.11608	8.96236	-2.7276	0.0101048
1421141_a_at	Foxp1	7.57397	7.28338	5.82647	6.13603	6.70496	-2.72721	0.00765902
1429197_s_at	Rabgap1l	8.25288	8.35389	6.82121	6.89109	7.57977	-2.72685	0.00427411
1429847_a_at	4833418A01Rik	8.08806	8.17639	6.74137	6.62868	7.40863	-2.72678	0.00435393
1431708_a_at	Tia1	8.93023	9.12738	7.56601	7.5974	8.30525	-2.7266	0.00467226
1433887_at	Dnajc3a	9.33882	9.53	7.89506	8.07969	8.71089	-2.72647	0.00528064
1423063_at	Dnmt3a	7.835	8.07142	6.61481	6.39768	7.22973	-2.72635	0.00586178
1448379_at	Pot1a	8.26674	8.59748	6.64054	7.33006	7.70871	-2.72604	0.0185807
1427467_a_at	Rpgr	6.32055	6.03712	4.39205	5.07276	5.45562	-2.72534	0.0174136
1434958_at	Sacs	6.7956	7.14723	5.44505	5.60507	6.24824	-2.72518	0.00693753
1444323_at	Ccnd3	8.79539	8.45264	7.34326	7.01377	7.90127	-2.72357	0.0088152
1452030_a_at	Hnrnpr	8.33626	8.06975	6.79598	6.72067	7.48066	-2.72203	0.00537891
1417230_at	Ralgps2	7.04989	7.22201	5.52095	5.86261	6.41386	-2.72107	0.00691157
1440782_at	Skap1	7.0497	6.66599	5.0913	5.73642	6.13585	-2.72071	0.0180573
1419925_s_at	Txndc10	8.9884	9.12265	7.69189	7.53155	8.33362	-2.72037	0.0047472
1447792_x_at	Gpr174	6.9239	7.35045	5.76495	5.6228	6.41553	-2.71942	0.00825634
1423563_at	Prrt1	8.35577	8.48816	6.98661	6.97109	7.70041	-2.71908	0.00434109
1431885_a_at	Mus81	7.13689	7.08923	5.74757	5.59241	6.39153	-2.71899	0.00448966
1416549_at	Slc35b4	7.35608	7.40609	5.91926	5.95758	6.65975	-2.71822	0.00408397
1430028_at	2210018M11Rik	6.75314	6.85424	5.31443	5.40779	6.0824	-2.71808	0.00435393
1426652_at	Mcm3	8.80103	8.0844	7.00329	6.99762	7.72159	-2.71746	0.0166208
1433596_at	Dnajc6	9.01204	9.10617	7.35129	7.88288	8.33809	-2.71701	0.0105135
1423894_a_at	Dalrd3	8.31003	8.48085	7.0607	6.84624	7.67446	-2.71691	0.00537492
1429712_at	Etohi1	5.81115	5.64631	4.08853	4.48562	5.0079	-2.71632	0.00783214
1442278_at	Jarid1b	6.76532	6.42796	5.4694	4.84068	5.87584	-2.71621	0.0165212
1449171_at	Ttk	7.13143	6.22712	5.2107	5.26523	5.95862	-2.71566	0.0261416
1428761_a_at	Snapc3	8.85172	8.92193	7.47777	7.41521	8.16666	-2.71384	0.00419274
1421797_a_at	Snx12	7.21233	7.02492	5.97688	5.38084	6.39874	-2.71277	0.0132188
1447209_at	n.a.*	8.74289	8.68057	7.21272	7.33127	7.99186	-2.71271	0.00435393
1450920_at	Ccnb2	10.2825	9.27749	8.04632	8.63426	9.06014	-2.71263	0.0438743
1419573_a_at	Lgals1	10.6986	10.0422	9.37498	8.4867	9.65061	-2.71236	0.039314
1417792_at	Zfml	7.97046	7.83515	6.68289	6.24525	7.18344	-2.71082	0.00848314
1451634_at	2810051F02Rik	8.27282	7.97698	6.71749	6.65515	7.40561	-2.71054	0.00570803
1445598_at	n.a.*	6.36318	6.402	5.072	4.81802	5.6638	-2.70866	0.00527238
1457515_at	n.a.*	6.83651	7.44725	5.37514	6.03447	6.42334	-2.70771	0.025941
1455592_at	Vangl2	6.2891	6.51326	4.65644	5.27293	5.68293	-2.70663	0.014397
1424028_at	5830457O10Rik	8.75034	8.6025	7.33346	7.14752	7.95846	-2.70556	0.00507765
1423800_at	Dars	9.19364	8.77595	7.56635	7.53234	8.26707	-2.70466	0.00769316
1422599_s_at	Zfp143	7.31777	7.25206	5.79364	5.90565	6.56728	-2.70433	0.00435393
1419558_at	Mdm4	6.85286	6.99321	5.93049	5.0459	6.20561	-2.70353	0.0258591
1417727_at	Sfrs9	9.05482	8.82705	7.59808	7.41425	8.22355	-2.70338	0.00561424
1452438_s_at	Taf4a	7.05538	7.3563	5.57277	5.97002	6.48862	-2.70278	0.00949156
1439832_at	n.a.*	6.82915	7.14935	5.02124	6.08994	6.27242	-2.70131	0.0405366
1448441_at	Cks1b	9.4749	8.46478	7.51865	7.55401	8.25308	-2.70103	0.0329542
1418893_at	Pbx2	8.23003	8.67653	7.12605	6.91359	7.73655	-2.70093	0.00942953
1451583_a_at	BC025076	8.10911	8.29662	7.1572	6.382	7.48623	-2.70056	0.0206518
1429252_at	0610010K14Rik	7.41166	6.60894	5.6476	5.50805	6.29406	-2.69909	0.0215052
1437118_at	Usp7	6.92647	7.08198	5.45862	5.68865	6.28893	-2.69557	0.00551616
1420841_at	Ptprf	7.50564	8.05048	6.45395	6.24143	7.06288	-2.69516	0.0120433
1424109_a_at	Glo1	9.49229	9.39187	8.15822	7.86522	8.7269	-2.69514	0.00586178
1448721_at	D1Ertd622e	6.51989	6.84298	5.30256	5.20011	5.96639	-2.69466	0.00626507
1445081_at	A930041I02Rik	6.505	5.93959	5.08429	4.50058	5.50737	-2.69421	0.021498
1425465_a_at	Senp2	7.87913	8.19863	6.67535	6.54286	7.32399	-2.69405	0.00642949
1428846_at	Ttc14	6.88947	7.23518	5.54983	5.71588	6.34759	-2.69347	0.00706431
1459433_at	C130051F05Rik	7.77747	7.92036	5.89227	6.9477	7.13445	-2.69246	0.0369728
1446212_at	n.a.*	5.69206	5.87739	4.68975	4.02267	5.07047	-2.69169	0.0160932
1434914_at	Rab6b	7.41214	7.89244	6.06674	6.38084	6.93804	-2.69167	0.0117796
1440966_at	n.a.*	8.57248	9.17627	7.43496	7.45689	8.16015	-2.69158	0.0127567
1421940_at	Stag1	7.25776	6.99252	5.74406	5.6501	6.41111	-2.69084	0.00556278
1452750_at	5530601H04Rik	7.04431	7.15677	5.54274	5.803	6.38671	-2.69012	0.00558046
1442866_at	Rcsd1	9.43078	9.35336	7.7566	8.17221	8.67824	-2.6901	0.0078587
1435806_at	D530033C11Rik	6.84947	7.1507	5.33241	5.81822	6.2877	-2.68471	0.0117796
1451103_at	D14Ertd500e	8.28223	8.10759	6.27478	7.26577	7.48259	-2.68447	0.0331722
1431239_at	Nono	8.03226	7.95878	6.40331	6.73847	7.28321	-2.68445	0.00643686
1452395_at	Med19	7.44947	7.34583	5.98004	5.96647	6.68545	-2.68402	0.00433882
1435445_at	Ccnt2	7.96	7.95287	6.48838	6.57572	7.24424	-2.684	0.00427292
1457338_at	n.a.*	6.07907	5.87147	4.52008	4.58218	5.2632	-2.68355	0.00495788
1434752_at	Zfp207	8.21047	8.06672	6.61468	6.81448	7.42659	-2.68331	0.00527238
1448298_at	Tnk2	6.94807	7.43122	5.66671	5.86552	6.47788	-2.6824	0.0103735
1435973_at	n.a.*	7.38615	7.51102	5.63104	6.41911	6.73683	-2.68237	0.0210111
1428557_a_at	Osgepl1	5.73064	6.08144	4.48457	4.48058	5.1943	-2.68229	0.00657558
1420515_a_at	Pglyrp2	7.36311	7.06061	6.05941	5.51752	6.50016	-2.68216	0.0135022
1445618_at	n.a.*	7.42053	7.81637	6.19522	6.19504	6.90679	-2.68202	0.00735476
1442424_at	n.a.*	6.76344	6.86574	5.08394	5.69998	6.10328	-2.68074	0.0136444
1438265_at	n.a.*	6.96302	7.58539	5.38318	6.32091	6.56313	-2.67986	0.0420689
1436597_at	Ankhd1	6.74781	7.07741	5.33042	5.6509	6.20164	-2.67947	0.00879621
1435560_at	Itgal	10.8298	11.2088	9.61778	9.57821	10.3086	-2.67824	0.00711095
1418398_a_at	Tspan32	7.49331	7.58792	6.01936	6.22121	6.83045	-2.67647	0.00507689
1454964_at	BC021395	8.7314	9.07126	7.82843	7.13438	8.19137	-2.67572	0.0199169
1450105_at	Adam10	7.86239	7.97959	6.56252	6.43966	7.21104	-2.67566	0.00464197
1446838_at	Atad1	5.97819	5.77041	4.45657	4.45657	5.16543	-2.67165	0.00492901
1440585_at	Stx6	7.17113	7.54103	5.76985	6.10707	6.64727	-2.67145	0.00987393
1457517_at	A730046G19Rik	7.73624	7.02066	6.20957	5.71233	6.6697	-2.67122	0.0251755
1459695_at	n.a.*	7.51404	7.39202	5.59638	6.47508	6.74438	-2.67085	0.0261491
1446278_at	n.a.*	6.82131	6.68046	5.40046	5.26865	6.04272	-2.66905	0.00479526
1429058_at	Tmem107	7.5636	6.5265	5.50606	5.7514	6.33689	-2.66904	0.0379428
1416268_at	Ets2	11.0165	11.8913	9.94418	10.1316	10.7459	-2.66848	0.026638
1433862_at	Espl1	7.86288	6.84912	5.60753	6.27331	6.64821	-2.66767	0.0498079
1460003_at	AI956758	8.18908	8.30799	6.85115	6.81531	7.54088	-2.66716	0.00446173
1419690_at	2610002M06Rik	7.50215	7.42132	6.08572	6.00742	6.75415	-2.6669	0.00438556
1438821_at	n.a.*	5.72723	6.15682	4.01489	5.0398	5.23468	-2.66601	0.0414647
1452901_at	Creb1	10.4732	10.8153	9.15681	9.30239	9.93691	-2.66587	0.00701037
1457166_at	n.a.*	6.3818	5.79723	4.77881	4.57116	5.38225	-2.66573	0.0136769
1423774_a_at	Prc1	8.7405	7.85822	6.73051	7.03935	7.59215	-2.66555	0.0289275
1438172_x_at	Exod1	6.32335	5.94677	4.29619	5.14621	5.42813	-2.66448	0.0286735
1425972_a_at	Zfx	8.53836	8.79161	7.00928	7.49345	7.95818	-2.66405	0.0111955
1419267_at	Nfyb	8.59913	8.54282	7.018	7.29722	7.86429	-2.66358	0.00570803
1416876_at	Parvg	7.57927	7.942	6.47142	6.22452	7.0543	-2.66229	0.00841118
1418716_at	Mrps25	5.9652	5.94111	4.66191	4.41981	5.24701	-2.6616	0.00530281
1417462_at	Cap1	7.01725	5.96647	5.23563	4.92506	5.7861	-2.66016	0.040553
1456485_at	Npat	7.3547	7.30523	5.62745	6.2118	6.62479	-2.65799	0.0125668
1455748_at	Tmem181	6.9397	7.62427	6.06322	5.68063	6.57695	-2.65748	0.0208621
1457522_at	Smek1	7.14796	7.76564	5.911	6.18255	6.75179	-2.65741	0.015883
1424602_s_at	Xrcc4	6.90436	6.94883	5.55909	5.47488	6.22179	-2.65665	0.00435393
1424202_at	Seh1l	8.17666	8.03295	6.72659	6.66677	7.40074	-2.65391	0.00463047
1454702_at	4930503L19Rik	6.17195	6.17536	4.68065	4.85079	5.46969	-2.65357	0.00470502
1417437_at	Xrcc6	10.5585	10.6325	9.10928	9.26629	9.89162	-2.65309	0.00472672
1448081_at	Colq	7.99044	7.5662	6.21612	6.5271	7.07497	-2.65131	0.010749
1456064_at	AI504432	10.6961	10.9186	9.31289	9.48863	10.1041	-2.65115	0.00574237
1421828_at	Kpna3	7.35591	7.18683	5.8279	5.90253	6.56829	-2.6503	0.00479807
1460073_at	n.a.*	5.96472	5.93561	4.49366	4.59513	5.24728	-2.6496	0.0044366
1449075_at	Exdl2	7.44534	7.61277	6.17758	6.06935	6.82626	-2.64926	0.00494124
1428951_at	Nol8	7.8952	7.66785	6.69482	6.05753	7.07885	-2.64881	0.0160932
1424816_at	Cecr5	7.13248	7.04167	5.64846	5.71536	6.38449	-2.64848	0.00446409
1418442_at	Xpo1	9.62536	9.49974	8.18679	8.1282	8.86002	-2.64828	0.00458498
1449444_a_at	Mfap1a	8.7828	8.92835	7.50778	7.3933	8.15306	-2.64824	0.00480811
1416462_at	Caprin1	10.2396	10.384	8.95802	8.85578	9.60935	-2.64799	0.00476411
1460240_a_at	Hnrnpc	11.9342	12.3108	10.7538	10.6816	11.4201	-2.64788	0.00735377
1425048_a_at	Hmgb1	12.2031	12.0819	10.7865	10.6896	11.4403	-2.64722	0.00465162
1459376_at	n.a.*	7.96006	8.29148	6.52317	6.91941	7.42353	-2.64722	0.0105521
1452883_a_at	2310002J21Rik	8.81654	8.62872	7.30076	7.33814	8.02104	-2.64484	0.00489326
1437643_at	Cenpj	7.67858	7.96394	6.29215	6.54512	7.11995	-2.64382	0.007349
1416814_at	Tia1	9.19561	9.77755	7.83768	8.33073	8.78539	-2.64337	0.02006
1428333_at	2900062L11Rik	5.75808	6.50855	4.5709	4.89161	5.43228	-2.64279	0.0227097
1451151_s_at	Zfp410	9.06296	9.16417	7.67272	7.7504	8.41256	-2.64269	0.00458453
1439938_at	Stk38	6.54789	6.42946	5.28354	4.89111	5.788	-2.64148	0.00795673
1438975_x_at	Zdhhc14	8.37395	8.65329	7.17684	7.04781	7.81297	-2.64139	0.00604821
1421384_at	Lyst	6.96517	6.94577	5.3507	5.75822	6.25496	-2.64086	0.00790063
1441316_at	LOC677060	6.53239	5.52035	4.68956	4.56133	5.32591	-2.64071	0.0355528
1442569_at	n.a.*	6.85567	6.50466	5.83096	4.72796	5.97981	-2.6403	0.046342
1422653_at	Cep70	6.69284	6.56739	4.93456	5.52903	5.93095	-2.63594	0.0136302
1419058_at	Polr1e	6.63573	6.37603	5.18804	5.02711	5.80673	-2.63592	0.00604821
1426892_at	Utrn	7.19757	6.40694	5.43551	5.37333	6.10334	-2.63505	0.0217257
1427276_at	Smc4	10.6951	10.4602	9.15531	9.2044	9.87876	-2.63503	0.00537492
1427663_a_at	Clk4	8.74014	8.85327	7.42674	7.37168	8.09796	-2.63444	0.00458498
1416956_at	Kcnab2	7.47591	7.31607	6.00741	5.99006	6.69736	-2.634	0.004717
1442624_at	C920008N22Rik	7.29137	6.6645	5.35977	5.80201	6.27941	-2.63362	0.0205088
1424591_at	5830433M19Rik	6.9819	7.21369	5.45673	5.94481	6.39928	-2.63358	0.0113251
1450847_at	Ncbp2	8.26735	8.12211	7.03965	6.5559	7.49625	-2.63346	0.0103735
1439554_at	Scmh1	6.38071	6.72892	5.02503	5.29076	5.85636	-2.63338	0.00866135
1448706_at	Ttrap	9.15441	9.04119	7.88963	7.51224	8.39937	-2.63329	0.00769316
1455203_at	A930003A15Rik	8.26316	8.17299	6.56936	7.07364	7.51979	-2.63276	0.0105644
1421678_at	Itpr2	7.13739	6.20203	5.4275	5.11904	5.97149	-2.63251	0.0333648
1424242_at	Bphl	8.81633	8.57801	7.28593	7.31614	7.9991	-2.63195	0.00537855
1423813_at	Kif22	7.7141	6.99798	5.86709	6.05278	6.65799	-2.6319	0.0191311
1416038_at	Snd1	8.23346	8.03831	6.95357	6.52617	7.43788	-2.63173	0.00942458
1451212_at	Ccdc21	7.50718	8.07792	6.2618	6.53158	7.09462	-2.63145	0.0145494
1452257_at	Bdh1	8.48896	8.63858	7.05299	7.28328	7.86596	-2.63104	0.00573785
1423045_at	Ncbp2	7.63146	7.67846	6.30712	6.2118	6.95721	-2.63081	0.00448966
1424970_at	Purg	7.60977	7.65526	6.21075	6.26499	6.93519	-2.62924	0.00436562
1436214_at	1110028C15Rik	6.70952	7.37935	5.54393	5.75607	6.34722	-2.62884	0.0174985
1455695_at	St8sia1	9.44716	9.40328	7.83631	8.2254	8.72804	-2.62874	0.00768846
1444565_at	BB166591	7.46384	7.52702	6.39608	5.80658	6.79838	-2.62825	0.0131808
1437446_at	Rab5b	5.85091	6.21036	4.55395	4.71932	5.33363	-2.62806	0.00775269
1440440_at	n.a.*	8.15471	8.2772	6.64284	7.00114	7.51898	-2.62801	0.00737962
1435912_at	Ubxd7	8.01551	8.51839	6.59588	7.15019	7.56999	-2.62791	0.0196692
1441653_at	D030022P06Rik	7.37381	6.65778	5.70073	5.54396	6.31907	-2.62706	0.0188904
1434936_at	Hirip3	8.89872	8.31646	7.19542	7.23309	7.91092	-2.62686	0.0128506
1450308_a_at	Xrn1	7.99716	7.92868	6.69888	6.44073	7.26636	-2.62646	0.00566648
1439136_at	n.a.*	7.09712	7.07259	5.55349	5.83023	6.38836	-2.62623	0.00580587
1443467_at	Dock11	7.72308	7.70918	5.78263	6.86468	7.01989	-2.62529	0.0408248
1429794_a_at	P2rx1	6.9948	7.33447	5.56496	5.97971	6.46848	-2.62496	0.0112792
1452700_s_at	Kbtbd7	7.58759	7.96033	5.95231	6.81253	7.07819	-2.62358	0.0303732
1460047_at	n.a.*	7.54139	7.82129	6.00516	6.57468	6.98563	-2.62336	0.0147913
1442956_at	n.a.*	5.82225	6.37629	4.7518	4.66394	5.40357	-2.62334	0.0121396
1447156_at	n.a.*	7.38287	7.4076	5.43925	6.56871	6.69961	-2.62306	0.0447825
1446476_at	X76971	9.84872	10.0019	8.42753	8.64096	9.22978	-2.62272	0.00563812
1458460_at	n.a.*	7.2605	7.55841	5.90512	6.13192	6.71399	-2.62249	0.00735377
1450665_at	Gabpa	7.26802	7.48842	5.9575	6.01785	6.68295	-2.62178	0.00532593
1443444_at	n.a.*	6.52147	7.14871	4.97475	5.91475	6.13992	-2.6214	0.0448855
1451244_a_at	Zfp422	9.61476	9.75161	8.20024	8.38707	8.98842	-2.61993	0.0053705
1440214_at	A630001G21Rik	7.53752	7.73968	6.28707	6.21207	6.94409	-2.61902	0.00525004
1427007_at	1200013B08Rik	10.793	11.1989	9.52815	9.68648	10.3016	-2.6183	0.00872622
1421845_at	Golph3	7.9306	7.89953	6.87483	6.17949	7.22111	-2.61699	0.0174222
1433570_s_at	Mak10	7.85051	7.89836	6.54378	6.42958	7.18056	-2.61672	0.00458521
1443553_at	n.a.*	6.42158	7.07058	5.37439	5.34275	6.05232	-2.61626	0.0155081
1437325_x_at	Aldh18a1	7.59817	7.45767	6.45675	5.82488	6.83437	-2.61553	0.0154051
1451422_at	Myo18a	8.3703	8.69804	7.25839	7.03626	7.84075	-2.61506	0.00785459
1456630_x_at	Son	6.87856	7.02557	5.57652	5.55418	6.25871	-2.61483	0.0047095
1456043_at	Usp22	6.62999	6.88757	5.48415	5.26013	6.06546	-2.61468	0.00686233
1455679_at	Obfc2a	7.28796	7.93245	5.92764	6.52298	6.91776	-2.61153	0.0271008
1448454_at	Sfrs6	11.3956	11.8787	10.3853	10.1195	10.9448	-2.61128	0.0119217
1456121_at	Cep97	9.0505	9.29638	7.70691	7.87165	8.48136	-2.6102	0.00605158
1448923_at	Prkra	6.22241	6.28707	4.75583	4.98598	5.56282	-2.60961	0.00548556
1456870_at	A430107D22Rik	8.08767	8.69936	6.98059	7.03935	7.70174	-2.60909	0.0142012
1450942_at	Ccdc16	6.90338	6.92255	5.32937	5.72973	6.22126	-2.60886	0.00802365
1421333_a_at	Mynn	6.44841	6.33286	5.03225	4.98355	5.69927	-2.60762	0.00462904
1448918_at	Slco3a1	7.64971	7.97616	6.76212	6.09854	7.12163	-2.60739	0.0196542
1433718_a_at	LOC100047028	9.88308	9.79211	8.53874	8.37283	9.14669	-2.60595	0.00507628
1434551_at	Hnrpul2	9.13287	9.54872	7.94713	7.97094	8.64991	-2.60587	0.00837451
1429113_at	1500031I19Rik	5.61021	5.94171	4.0825	4.7068	5.0853	-2.60505	0.0181093
1450844_at	Stx6	8.27742	8.71994	7.0899	7.14558	7.80821	-2.60437	0.00906245
1427030_at	Ccdc52	6.38535	6.26989	5.19131	4.70209	5.63716	-2.60434	0.0105759
1452210_at	Dna2l	8.3011	7.55511	6.45276	6.64238	7.23784	-2.60365	0.0212083
1458556_at	n.a.*	6.21397	6.43942	5.06405	4.82837	5.63645	-2.60356	0.00665592
1422467_at	Ppt1	10.1452	10.2769	8.74644	8.91489	9.52087	-2.60343	0.00528187
1419226_at	Cd96	8.9501	8.89275	7.4918	7.59088	8.23138	-2.60284	0.00458521
1435461_at	Magi3	8.63495	8.77014	6.88618	7.75972	8.01275	-2.60195	0.0276745
1429396_at	Atg16l2	7.01829	7.32919	5.99811	5.5908	6.4841	-2.6014	0.0108618
1416536_at	Mum1	8.22365	8.48959	6.95655	6.99878	7.66714	-2.6008	0.00582493
1420917_at	Prpf40a	8.02193	7.18688	6.48044	5.97228	6.91538	-2.59916	0.0338837
1442959_at	Birc6	7.9151	7.31637	6.20807	6.27017	6.92743	-2.59658	0.0139086
1416813_at	Tia1	9.02653	9.43635	7.68428	8.02628	8.54336	-2.59577	0.0115872
1441615_at	Cbfa2t2	6.11975	6.36226	4.68593	5.04498	5.55323	-2.59467	0.00887487
1449209_a_at	Rdh11	6.70886	6.93498	5.43818	5.45464	6.13416	-2.59459	0.00540893
1421070_at	D3Ertd300e	6.70228	7.16856	5.75144	5.3689	6.2478	-2.59413	0.0140052
1434106_at	Epm2aip1	9.68967	9.87793	8.71599	8.10193	9.09638	-2.59338	0.0155657
1448938_at	Rpa3	9.47221	8.61987	7.62875	7.71468	8.35888	-2.59246	0.0264034
1427419_x_at	Ccr9	11.9989	12.4917	10.7085	11.0342	11.5583	-2.59182	0.0136219
1438786_a_at	2610021A01Rik	6.27331	6.6299	4.87819	5.27758	5.76475	-2.59138	0.0116963
1458974_at	n.a.*	9.0709	9.47466	7.87068	7.92795	8.58605	-2.59092	0.00834065
1415829_at	Lbr	11.4377	11.735	10.0761	10.3507	10.8999	-2.59004	0.00827662
1454186_a_at	Cars2	6.48536	6.28133	4.85282	5.16812	5.69691	-2.58985	0.00765289
1423588_at	Arpc4	8.76937	8.72619	7.72776	7.02213	8.06136	-2.58979	0.0184175
1421582_a_at	Creb1	6.68358	6.68135	5.40119	5.21848	5.99615	-2.58943	0.00507765
1418649_at	Egln3	7.97085	7.51757	6.15074	6.59249	7.05791	-2.58936	0.0152242
1435996_at	Card11	6.27655	6.3324	5.01451	4.85079	5.61856	-2.58798	0.00500545
1416602_a_at	Rad52	5.61404	6.40522	4.64596	4.63212	5.32433	-2.58576	0.0226702
1420725_at	Tmlhe	5.71585	6.14226	4.20291	4.91425	5.24382	-2.58556	0.0248311
1428510_at	Lphn1	7.74889	7.99891	6.18769	6.81922	7.18868	-2.5855	0.0172381
1426536_at	Narg2	8.14686	8.34284	6.99808	6.75102	7.5597	-2.58525	0.00658944
1433581_at	1190002N15Rik	7.41878	7.66441	6.01072	6.33385	6.85694	-2.58347	0.00834356
1416410_at	Pafah1b3	8.44111	8.05492	6.94519	6.81449	7.56392	-2.58144	0.00837788
1455132_at	A430107D22Rik	10.02	10.3763	8.87625	8.78534	9.51446	-2.57993	0.00755619
1416034_at	Cd24a	10.3689	10.5723	9.12328	9.08376	9.78707	-2.57951	0.00530281
1433487_at	Clcn3	6.56106	6.82347	5.37189	5.2793	6.00893	-2.57875	0.00597757
1422532_at	Xpc	8.20109	8.42748	6.87846	7.01725	7.63107	-2.57832	0.00587469
1420843_at	Ptprf	9.66547	10.0582	8.39805	8.59352	9.17881	-2.57765	0.00909368
1459104_at	Bub3	5.85364	6.4037	4.43757	5.08795	5.44572	-2.57738	0.0264984
1426478_at	Rasa1	6.83103	6.75403	5.43124	5.42282	6.10978	-2.57666	0.00458498
1425326_at	Acly	8.46491	8.88107	7.53535	7.08	7.99033	-2.57632	0.0147954
1417620_at	Rac2	10.5059	10.68	9.31793	9.13792	9.91043	-2.57578	0.00573359
1416031_s_at	Mcm7	9.82341	9.24885	8.21802	8.12452	8.8537	-2.57552	0.0135685
1418185_at	4733401H18Rik	8.48622	7.88941	6.93962	6.70728	7.50563	-2.57463	0.015799
1420990_at	Chd1	9.17312	9.18807	7.77778	7.8547	8.49842	-2.57461	0.00458498
1421269_at	Ugcg	7.61868	8.17099	6.60218	6.461	7.21321	-2.57264	0.0131166
1454762_at	Xkrx	7.23566	7.42713	5.65631	6.2804	6.64987	-2.57228	0.0163042
1453485_s_at	1110005A03Rik	8.48279	8.43812	7.19346	7.00183	7.77905	-2.57186	0.00527598
1433831_at	4833418A01Rik	8.1287	8.29918	6.58839	7.11425	7.53263	-2.57152	0.0125023
1457913_at	5730601F06Rik	8.32909	8.3466	6.88558	7.0651	7.65659	-2.57131	0.00515093
1456382_at	Atad1	6.57609	6.29055	5.28382	4.85892	5.75234	-2.57033	0.011194
1434105_at	Epm2aip1	8.95668	9.38809	7.57678	8.04521	8.49169	-2.56932	0.0157261
1425331_at	Zfp106	8.14418	8.24097	6.6872	6.9758	7.51204	-2.56876	0.00652281
1430418_at	Tmem57	7.8989	8.35878	6.3662	7.16972	7.4484	-2.56842	0.0313509
1427969_s_at	Zfp654	6.86734	7.32244	5.53385	5.93557	6.4148	-2.56717	0.014566
1416253_at	Cdkn2d	10.0407	9.96742	8.59506	8.69395	9.32428	-2.56605	0.0047472
1457509_at	Sbno1	5.72921	5.68118	4.27728	4.41476	5.02561	-2.56538	0.0048911
1454686_at	6430706D22Rik	7.92653	8.30322	6.66239	6.8492	7.43534	-2.56522	0.00883841
1421082_s_at	Banf1	10.7791	10.0147	9.13816	8.93797	9.71749	-2.5648	0.0231274
1438515_at	Zfp207	7.65313	7.24117	6.4542	5.72292	6.76785	-2.56434	0.026092
1451717_s_at	Senp2	8.26094	8.29402	6.94937	6.88922	7.59839	-2.56363	0.00458498
1418648_at	Egln3	6.67798	6.23091	5.17263	5.02021	5.77543	-2.56334	0.0101853
1454993_a_at	Sfrs3	9.60416	9.73748	8.44825	8.17886	8.99219	-2.56199	0.00650924
1435829_at	Zmat1	6.15019	6.17183	4.68874	4.92013	5.48272	-2.56076	0.00561169
1425086_a_at	Slamf6	8.46627	8.86817	7.37551	7.24593	7.98897	-2.56064	0.00890594
1452163_at	Ets1	11.3347	11.7867	10.258	10.1508	10.8825	-2.56031	0.010006
1450924_at	Hdgfrp3	6.80142	6.05633	5.1594	4.98598	5.75078	-2.56006	0.0218623
1459951_at	Rps6kb1	7.65325	6.66807	5.9441	5.66524	6.48266	-2.55973	0.0389023
1422189_x_at	Tcrg-V6	8.85455	9.01331	7.6627	7.4932	8.25594	-2.5597	0.00561424
1452249_at	Prickle1	6.97682	7.1096	5.48415	5.89075	6.36533	-2.55932	0.00904708
1422593_at	Ap3s1	11.2364	11.4951	9.85986	10.1603	10.6879	-2.55909	0.00834356
1418084_at	Nrp1	7.73204	7.85376	6.56514	6.31008	7.11525	-2.55849	0.00620795
1438076_at	Rpl30	6.85904	7.65278	5.79018	6.01158	6.57839	-2.55803	0.0253085
1443869_at	E430028B21Rik	6.46235	6.36914	4.73068	5.39088	5.73826	-2.55791	0.0171797
1442122_at	AI451458	9.13827	9.87654	7.99005	8.31547	8.83008	-2.55734	0.0242068
1442945_at	2010109K09Rik	6.78189	6.93675	5.33955	5.67051	6.18217	-2.55672	0.00769316
1455902_x_at	Rhof	5.90179	5.62269	4.03869	4.7777	5.08522	-2.55628	0.0233102
1437480_at	1110001A07Rik	7.80277	7.813	6.20707	6.70101	7.13096	-2.55592	0.0108216
1424060_at	Neil3	8.13463	7.4901	6.23603	6.68137	7.13553	-2.5556	0.0229772
1428052_a_at	Zmym1	7.68352	8.14471	6.23066	6.89054	7.23736	-2.55534	0.0241557
1451234_at	BC021381	9.01678	9.42665	7.75853	7.97987	8.54546	-2.55357	0.0101079
1439227_at	n.a.*	6.93876	6.83725	5.38155	5.68984	6.21185	-2.55321	0.00696865
1418816_at	Chmp1b	8.80831	9.21441	7.67734	7.64186	8.33548	-2.55224	0.00865453
1427241_at	Papolg	8.07703	8.38279	6.74042	7.01637	7.55415	-2.5518	0.00874928
1451347_at	Ccdc95	6.37803	6.54639	5.05119	5.17095	5.78664	-2.55113	0.0054211
1439562_at	F730047E07Rik	7.05247	6.60985	5.22599	5.73411	6.1556	-2.55109	0.0175985
1451219_at	Ormdl1	9.16545	9.31694	7.84305	7.93834	8.56594	-2.55001	0.00523227
1448346_at	Cfl1	11.4332	11.477	10.4157	9.79348	10.7799	-2.54999	0.0155114
1455228_at	Whsc1	7.34223	7.00372	5.66697	5.97891	6.49796	-2.54919	0.010006
1452050_at	Camk1d	8.73089	8.44974	7.33941	7.14228	7.91558	-2.54818	0.00730406
1460188_at	Ptpn6	9.56982	9.78687	8.1734	8.48671	9.0042	-2.54611	0.00809067
1445837_at	n.a.*	7.72357	7.37143	6.04316	6.3564	6.87364	-2.54509	0.0103454
1455665_at	Lonrf1	8.50886	8.33132	6.83339	7.31182	7.74635	-2.54469	0.0114533
1448277_at	Pold2	7.82562	7.0083	6.42749	5.71215	6.74339	-2.54407	0.0446208
1416493_at	Ddost	9.79123	9.16599	8.60346	7.65991	8.80515	-2.54369	0.0486304
1437209_at	Cep76	6.47878	6.31728	5.03791	5.06499	5.72474	-2.54308	0.00515093
1444195_at	n.a.*	9.13628	8.70058	7.50196	7.64234	8.24529	-2.54256	0.010006
1415673_at	Psph	8.55158	8.26515	7.06988	7.05474	7.73534	-2.54216	0.00642826
1455483_at	Zfp148	7.95126	8.04061	6.28728	7.01271	7.32297	-2.54196	0.0205877
1422886_a_at	Clk4	8.96725	8.98892	7.67351	7.59108	8.30519	-2.54168	0.00467673
1434629_at	Zbtb26	6.26396	6.97421	5.23515	5.31217	5.94637	-2.54105	0.0197673
1427764_a_at	Tcfe2a	7.54453	7.29309	6.31423	5.83334	6.74629	-2.54035	0.0125859
1442171_at	Prpf40a	6.60954	6.602	5.11704	5.40446	5.93326	-2.54034	0.00643796
1417069_a_at	Gmfb	8.35809	8.3265	7.11132	6.88451	7.67011	-2.53921	0.00567478
1424670_s_at	Zfyve21	7.79817	7.64248	6.41109	6.34081	7.04814	-2.53919	0.00522322
1420918_at	Sgk3	7.32494	7.57675	6.23194	5.98104	6.77867	-2.53917	0.00764079
1420592_a_at	Anp32e	11.2896	10.9668	9.61017	9.95792	10.4561	-2.53881	0.0104856
1444449_at	n.a.*	6.46484	6.51314	5.11463	5.17562	5.81706	-2.53831	0.00467652
1425149_a_at	Pdcl	7.86194	8.37612	6.46869	7.08192	7.44717	-2.53805	0.0242992
1426168_a_at	Tcra	11.4745	11.627	10.4167	9.99763	10.879	-2.53782	0.00970949
1436121_a_at	Nsmce1	9.08978	8.49803	7.41213	7.49141	8.12284	-2.53526	0.0146704
1433177_at	5830411G16Rik	6.19073	5.95533	4.69358	4.76907	5.40218	-2.5345	0.00587827
1448465_at	Nipsnap1	7.72086	7.59025	6.50103	6.12698	6.98478	-2.53424	0.00854393
1420479_a_at	Nap1l1	9.73271	8.8893	8.20788	7.73163	8.64038	-2.53371	0.0356257
1450405_at	Mrpl19	7.04196	6.81193	5.32549	5.84607	6.25636	-2.53356	0.0136461
1438063_at	Mphosph9	8.19356	7.37396	6.70101	6.18495	7.11337	-2.53287	0.0356509
1429088_at	Lbh	6.86423	7.30963	5.54823	5.94618	6.41707	-2.53103	0.0147514
1421655_a_at	Ccr4	5.75276	5.95071	4.73138	4.29433	5.18229	-2.52955	0.0107337
1416819_at	Cdc37	9.83964	9.91064	8.71116	8.36211	9.20589	-2.52889	0.00773198
1429304_at	Ankrd10	8.35016	8.68529	6.93008	7.42869	7.84855	-2.5286	0.0148806
1448371_at	Mylpf	7.11401	6.63161	5.24495	5.82524	6.20395	-2.52751	0.0220141
1435891_x_at	2610021A01Rik	5.56897	6.3556	4.80625	4.44347	5.29357	-2.52699	0.0286433
1427058_at	Eif4a1	12.0183	11.9283	10.9731	10.2989	11.3047	-2.52682	0.0183877
1417132_at	Cdc25a	7.94252	7.62866	6.38309	6.51649	7.11769	-2.52416	0.00741902
1415822_at	Scd2	10.7431	11.3797	9.66877	9.78265	10.3936	-2.52402	0.0168649
1435090_at	Tubgcp6	5.82545	6.21562	4.34707	5.02286	5.35275	-2.52375	0.0235499
1452205_x_at	Tcrb-J	13.1903	13.3546	11.9011	11.9727	12.6047	-2.52373	0.00532695
1440759_at	ENSMUSG00000074335	6.07357	6.48616	4.79535	5.09337	5.61211	-2.52364	0.0116865
1434499_a_at	Ldhb	10.5937	10.671	9.44311	9.15112	9.96473	-2.52315	0.00682588
1446323_at	Atf7ip	5.67233	5.79364	4.5778	4.21805	5.06545	-2.52286	0.00828966
1425350_a_at	Myef2	7.30135	7.30135	5.72685	6.20574	6.63382	-2.52286	0.0107648
1457781_at	n.a.*	8.44699	8.86046	7.02545	7.61236	7.98631	-2.52243	0.0203663
1423755_at	Zcchc8	8.95358	9.01691	7.57883	7.72308	8.3181	-2.52152	0.00520093
1425271_at	Psmc3ip	7.31268	6.83563	5.81288	5.67017	6.40784	-2.51862	0.0113717
1420877_at	n.a.*	7.2077	7.04327	5.85649	5.72985	6.45933	-2.51806	0.00558046
1428865_at	Bcl2l12	7.84416	7.40316	6.4577	6.12519	6.95755	-2.51789	0.0132439
1458018_at	n.a.*	8.85755	9.11524	7.53646	7.77217	8.32036	-2.51765	0.00768846
1415878_at	Rrm1	9.8601	8.97958	8.0981	8.07854	8.75408	-2.51668	0.0299305
1423273_at	Polg	6.92824	7.01599	5.71924	5.56238	6.30646	-2.5163	0.00537336
1436980_x_at	Cnot2	10.4473	10.536	8.9057	9.41515	9.82604	-2.51617	0.0120091
1439616_at	n.a.*	9.13901	9.42944	7.72544	8.18102	8.61873	-2.51576	0.0128466
1452305_s_at	Cenpn	7.75934	6.95182	5.86162	6.18801	6.6902	-2.51536	0.0292794
1453107_s_at	Foxm1	6.85987	6.22962	4.81267	5.61612	5.87957	-2.51464	0.0405345
1434674_at	Lyst	9.47664	9.60514	8.06019	8.36108	8.87576	-2.51447	0.00726641
1434699_at	6030408C04Rik	8.11655	8.10873	6.4957	7.07023	7.4478	-2.51346	0.0141354
1440736_at	AI131651	7.17358	7.50546	5.9503	6.06948	6.67471	-2.51338	0.00776146
1448013_at	Usp24	6.81559	7.13622	5.5241	5.76873	6.31116	-2.51314	0.00889113
1423923_a_at	Wdr8	6.73857	6.66572	5.51236	5.2334	6.03751	-2.51275	0.0066511
1418017_at	Pum2	9.32871	9.48014	8.04368	8.10712	8.73992	-2.51234	0.00528064
1441553_at	Pds5b	6.16233	5.52381	4.44622	4.58187	5.17856	-2.51233	0.0173998
1433622_at	Gemin4	6.00596	5.99748	4.99995	4.34544	5.33721	-2.51232	0.0174767
1427094_at	Pole2	8.26219	7.21742	6.34565	6.47645	7.07543	-2.51185	0.0432028
1452261_at	Shprh	7.41035	7.92498	5.91526	6.76366	7.00356	-2.5109	0.0383639
1448212_at	Psmg2	8.26931	8.14703	6.77218	6.9878	7.54408	-2.51086	0.00597757
1445933_at	n.a.*	7.66531	8.01563	6.26396	6.76098	7.17647	-2.51055	0.0155202
1442499_at	Cdv3	7.12577	7.25865	5.62962	6.09881	6.52821	-2.51053	0.0111611
1453028_at	Pwwp2a	7.98451	8.27623	6.2851	7.32005	7.46647	-2.51019	0.0452714
1426772_x_at	Tcrb-J	13.5837	13.7475	12.2879	12.3881	13.0018	-2.50987	0.00549755
1426159_x_at	Tcrb-V8.2	13.7046	13.7798	12.3844	12.4451	13.0785	-2.50966	0.00483788
1431005_at	D10Wsu102e	5.6546	5.85511	4.28181	4.57362	5.09129	-2.50906	0.0078408
1423861_at	Plekhf2	5.76313	5.57408	4.44729	4.23605	5.00514	-2.5087	0.00658944
1416461_at	Caprin1	10.9857	11.1196	9.78407	9.66775	10.3893	-2.5083	0.00537492
1433430_s_at	Cdc23	8.32503	8.4295	6.91803	7.1831	7.71391	-2.50828	0.00661506
1431332_a_at	Terf1	6.74201	6.20203	5.24657	5.04472	5.80883	-2.50772	0.0142677
1457656_s_at	C230085N15Rik	11.2464	12.0058	10.2337	10.3666	10.9631	-2.50696	0.0234441
1436368_at	Slc16a10	6.45403	6.70108	5.56636	4.93735	5.91471	-2.50654	0.018537
1438496_a_at	Ddx26b	7.05807	7.28345	5.8737	5.81684	6.50802	-2.50618	0.00587469
1434741_at	Rreb1	6.95269	7.49227	5.81118	5.98324	6.55985	-2.50579	0.0139086
1449749_s_at	Tfb1m	6.69148	6.17682	5.30977	4.90818	5.77156	-2.50563	0.0175174
1457560_at	n.a.*	6.45127	6.57654	5.20599	5.17151	5.85133	-2.5056	0.00507765
1450423_s_at	Bxdc1	7.16627	7.01273	5.64966	5.8795	6.42704	-2.5052	0.00650924
1440187_at	Taf3	5.68331	5.90648	4.53818	4.40239	5.13259	-2.50464	0.00623717
1418527_a_at	Fusip1	8.93346	8.51573	7.43364	7.36637	8.0623	-2.50461	0.00944367
1451832_at	Cklf	5.91777	5.76476	4.4398	4.59475	5.17927	-2.50358	0.00574225
1424207_at	Smarca5	9.33319	8.90871	7.96698	7.62887	8.45944	-2.50191	0.0131239
1436641_at	AI415730	5.85325	6.47097	4.55485	5.12425	5.50083	-2.50109	0.0278193
1457028_at	A430033K04Rik	5.69733	6.08644	4.50841	4.63043	5.23065	-2.50093	0.00906245
1435374_at	n.a.*	8.18019	8.11476	6.61536	7.03529	7.4864	-2.50038	0.00952496
1420971_at	Ubr1	7.35639	7.81808	6.4215	6.1094	6.92634	-2.49976	0.0137159
1455322_at	Ttc21b	7.29682	7.54162	6.09477	6.1001	6.75833	-2.49975	0.006004
1426640_s_at	Trib2	9.11702	9.7491	7.94455	8.27863	8.77232	-2.4992	0.0207275
1455084_x_at	Shmt2	8.34114	7.44947	6.8212	6.32846	7.23507	-2.49749	0.0410407
1421252_a_at	LOC100047837	7.79716	7.8513	6.5753	6.43279	7.16414	-2.49699	0.00527598
1437349_at	Ckap5	8.45431	8.35669	7.11467	7.05719	7.74572	-2.49592	0.00502545
1441967_at	Pddc1	7.14234	6.9371	5.91856	5.52257	6.38014	-2.4952	0.0101907
1455700_at	Mterfd3	7.26816	7.66801	6.06904	6.2294	6.80865	-2.4947	0.00977203
1429158_at	Fbxo28	7.56036	7.94329	6.22796	6.63862	7.09256	-2.49413	0.0139086
1418308_at	Hus1	6.28707	7.07924	5.21982	5.5104	6.02413	-2.49329	0.0282932
1434552_at	Wdr77	6.14513	5.99133	4.64122	4.85954	5.40931	-2.49295	0.00644753
1434242_at	Usp37	7.19273	7.20369	5.64025	6.12135	6.5395	-2.49219	0.0111863
1438320_s_at	Mcm7	11.6217	11.086	10.1516	9.92172	10.6953	-2.49186	0.0147954
1417840_at	1500031L02Rik	9.11298	9.29118	7.74895	8.02148	8.54365	-2.49124	0.00739428
1453983_a_at	Mett10d	7.89485	7.59912	6.67649	6.18395	7.08861	-2.49107	0.0144756
1429283_at	Cisd2	7.8108	8.14605	6.82746	6.49646	7.32019	-2.49056	0.0109046
1455256_at	Tnik	7.48287	8.12872	6.20764	6.77125	7.14762	-2.49035	0.0291868
1428634_at	Twistnb	8.29906	8.18755	7.06651	6.78943	7.58564	-2.4886	0.00699364
1429554_at	Sdccag3	8.72637	8.93449	7.55092	7.48044	8.17305	-2.4876	0.0058544
1450381_a_at	Bcl6	7.66123	8.21629	6.67486	6.5736	7.28149	-2.48721	0.0141505
1450208_a_at	Elmo1	6.66361	6.31464	5.45495	4.89428	5.83187	-2.48717	0.018226
1454655_at	Dgkd	8.08917	7.49217	6.46971	6.48338	7.13361	-2.48651	0.0154773
1455308_at	Tmem16f	10.6974	10.3541	9.28036	9.14454	9.86911	-2.48512	0.00837116
1449554_at	Tle3	5.70919	6.5133	4.82563	4.77069	5.4547	-2.48473	0.0263145
1429237_at	Stx16	9.54347	10.1446	8.55128	8.51195	9.18781	-2.48353	0.015758
1426160_a_at	Stk16	7.52081	7.58903	6.30087	6.18448	6.8988	-2.48328	0.00522474
1424020_at	Arl6ip6	7.88197	7.92088	6.45536	6.72348	7.24542	-2.48286	0.00658216
1445881_at	2310035P21Rik	9.12214	8.82711	7.53826	7.78786	8.31884	-2.48211	0.0088152
1443045_at	Ints7	6.56015	5.93362	4.79536	5.07604	5.59129	-2.48145	0.0196675
1448336_at	Drg1	9.40919	9.19151	8.04363	7.93502	8.64484	-2.48118	0.00612591
1422188_s_at	Tcrg-V6	10.5824	10.6685	9.53166	9.0974	9.97	-2.48105	0.0102398
1450864_at	Calm3	8.7484	7.98512	7.19134	6.9206	7.71136	-2.48077	0.026638
1426607_at	EG633640	6.43631	6.38172	4.91373	5.28283	5.75365	-2.48067	0.00850335
1425883_at	Smg6	6.48567	6.72967	5.09154	5.504	5.95272	-2.47924	0.0112522
1441684_at	Ttc3	7.09565	7.7674	6.13848	6.10478	6.77658	-2.47923	0.0189668
1443554_at	Ssbp3	7.33594	6.88718	5.81613	5.78722	6.45662	-2.47921	0.0104487
1424215_at	Fundc1	9.2112	9.31275	7.90068	8.00379	8.6071	-2.47897	0.00529522
1442418_at	B930096F20Rik	6.02063	6.68852	4.95249	5.13791	5.69989	-2.47835	0.02006
1441404_at	n.a.*	7.51395	8.38135	6.52918	6.74743	7.29298	-2.47829	0.0322764
1450679_at	5730470L24Rik	7.37459	7.62374	6.15538	6.22451	6.84456	-2.47808	0.00643621
1451102_at	Cnot8	9.59016	9.75137	8.35721	8.36685	9.0164	-2.47724	0.00538273
1424314_at	Prpf3	8.26385	8.13579	6.80288	6.98004	7.54564	-2.47659	0.00587827
1423322_at	Lin7c	9.287	9.44871	8.01313	8.10608	8.71373	-2.47641	0.00558722
1443978_at	Ankrd41	6.22957	5.75689	4.51471	4.85739	5.33964	-2.47458	0.0151313
1426857_a_at	Hsdl2	8.35725	8.42196	6.96388	7.20126	7.73609	-2.47432	0.00622857
1458637_x_at	n.a.*	7.23391	6.96084	5.83096	5.74997	6.44392	-2.4741	0.0068731
1455496_at	Pfas	7.04768	6.98231	5.48515	5.93158	6.36168	-2.47363	0.0105644
1450908_at	Eif4e	10.1288	9.84978	8.83469	8.53119	9.33611	-2.47314	0.00948234
1441486_at	Fkbp15	5.89547	6.69566	4.81854	5.16035	5.64251	-2.47275	0.0307005
1444670_at	A130004G11Rik	7.55734	7.41164	6.11577	6.24182	6.83164	-2.47203	0.00565759
1437756_at	Gimap9	8.91757	9.28893	7.90351	7.6918	8.45045	-2.47186	0.00991827
1419221_a_at	Rgs14	9.19018	9.40522	8.06664	7.91761	8.64491	-2.47183	0.00651663
1442254_at	n.a.*	8.78235	9.23327	7.51916	7.8854	8.35505	-2.47174	0.0150575
1416910_at	Dnajc15	10.0196	9.94631	8.85754	8.49742	9.33021	-2.47161	0.0084589
1433657_at	A130092J06Rik	9.68301	9.86437	8.35332	8.58323	9.12098	-2.47154	0.00700964
1416183_a_at	Ldhb	10.7662	10.7229	9.55624	9.32281	10.092	-2.4709	0.00611726
1426738_at	Dgkz	8.63247	8.89803	7.34019	7.5803	8.11275	-2.47084	0.00828752
1451400_at	Gemin8	6.88382	6.59963	5.23846	5.63523	6.08929	-2.47064	0.0116918
1439572_at	n.a.*	7.77505	8.30211	6.33285	7.13483	7.38621	-2.47039	0.0373705
1435390_at	Exod1	6.36318	6.05427	4.81142	4.99715	5.5565	-2.46988	0.00834356
1418516_at	Mtf2	10.2634	10.2694	8.77504	9.14922	9.61425	-2.46952	0.00864477
1439037_at	Ddx17	6.19551	6.07484	4.76284	4.89908	5.48307	-2.46949	0.00558531
1448682_at	Dynll1	11.1606	11.0666	10.0548	9.56432	10.4616	-2.46917	0.0120608
1415807_s_at	Sfrs2	10.1068	9.63886	8.76656	8.37131	9.22088	-2.46896	0.0164202
1449419_at	Dock8	9.38551	9.60111	8.04876	8.33019	8.84139	-2.46884	0.0082084
1429057_at	Narg1l	8.30852	7.97253	6.84599	6.82766	7.48867	-2.46861	0.00783214
1453035_at	Lnp	7.34836	6.97868	5.74467	5.97502	6.51168	-2.46857	0.0101914
1429306_at	Lzic	7.06651	7.10937	5.7207	5.84808	6.43617	-2.46836	0.00528064
1452137_at	Acbd3	6.34981	6.25314	5.01091	4.98499	5.64972	-2.46831	0.00507976
1452974_at	Nol8	6.38448	7.02946	5.21623	5.5908	6.05524	-2.46819	0.0230661
1448364_at	Ccng2	9.40746	9.91565	8.28989	8.42746	9.01011	-2.46722	0.0130621
1443935_at	BC032203	6.95271	7.37522	5.93658	5.78668	6.5128	-2.46627	0.0105644
1417471_s_at	D1Ertd622e	7.29909	7.68958	6.19687	6.18844	6.84349	-2.46516	0.00904708
1421857_at	Adam17	6.82721	7.04136	5.63049	5.63523	6.28357	-2.46472	0.00588531
1419206_at	Cd37	8.33196	8.39803	7.14817	6.97901	7.71429	-2.46468	0.00561152
1442731_at	Pds5a	5.96663	5.6241	4.33323	4.65537	5.14483	-2.46411	0.0111955
1460213_at	Golga4	7.592	7.89711	6.57512	6.3142	7.09461	-2.46211	0.00931256
1452696_a_at	4933439C10Rik	7.49049	7.50215	6.17053	6.22446	6.84691	-2.46028	0.00492973
1423140_at	Lipa	8.84782	8.90311	7.27864	7.87534	8.22623	-2.45968	0.0160673
1427185_at	LOC100047837	10.0371	10.3141	8.68024	9.07413	9.52639	-2.45959	0.0116216
1425514_at	Pik3r1	8.48503	8.6468	7.49222	7.04305	7.91678	-2.45936	0.011481
1425814_a_at	Calcrl	7.65409	7.72292	6.36278	6.41896	7.03969	-2.45825	0.00507765
1450872_s_at	Lipa	10.0307	9.92032	8.71639	8.64039	9.32695	-2.4574	0.00530281
1453591_at	5730437N04Rik	6.24092	5.96284	4.64178	4.96782	5.45334	-2.4573	0.010126
1431118_at	6720427H10Rik	7.56487	7.92802	6.48976	6.40908	7.09793	-2.45722	0.00870306
1429260_at	1810014B01Rik	5.60751	5.68559	4.38289	4.31643	4.99811	-2.45699	0.00516387
1456736_x_at	5230400G24Rik	10.4276	10.6793	8.83461	9.67934	9.90521	-2.45628	0.0321241
1460665_a_at	Cnot7	7.16037	7.5071	5.78505	6.29008	6.68565	-2.45576	0.0166392
1417695_a_at	Soat1	8.79818	9.23221	7.82046	7.61859	8.36736	-2.45491	0.0115906
1416007_at	Satb1	12.4226	13.1211	11.4295	11.5233	12.1241	-2.45451	0.0212041
1436266_x_at	LOC100047028	8.71183	8.5249	7.37483	7.27502	7.97165	-2.45112	0.0059277
1455189_at	Trim33	7.5627	7.72875	6.29346	6.41241	6.99933	-2.45001	0.00587827
1429393_at	Wdr40a	6.98828	7.24695	5.88339	5.76688	6.47138	-2.4495	0.00700984
1424466_at	Ipo9	7.64005	7.61408	6.45119	6.21878	6.98103	-2.44881	0.00623182
1430048_at	7630402I04Rik	5.77049	6.00599	4.51919	4.67388	5.24239	-2.44817	0.00700743
1416664_at	Cdc20	9.5959	8.87869	7.60519	8.28667	8.59161	-2.44759	0.0408752
1435934_at	Ndufab1	6.17332	6.60798	4.80805	5.39096	5.74508	-2.44722	0.0225154
1455576_at	5830482F20Rik	7.65859	7.65313	6.05461	6.67552	7.01046	-2.44662	0.0172301
1457357_at	Tlk2	8.02389	8.08011	6.70363	6.82028	7.40698	-2.44535	0.00535712
1418339_at	Recql	7.77474	7.48463	6.05667	6.6227	6.98469	-2.44528	0.0179332
1437313_x_at	Hmgb2	10.8359	10.2573	9.48283	9.0307	9.90167	-2.44494	0.0230252
1434246_at	L3mbtl3	7.53972	8.22479	6.56229	6.62273	7.23738	-2.44485	0.0205771
1456125_a_at	Dynll1	11.2014	11.3608	10.2068	9.77593	10.6362	-2.44482	0.01111
1416348_at	Men1	6.24621	6.38426	4.80741	5.24503	5.67073	-2.44361	0.01111
1442310_at	Pip4k2a	8.33464	8.26904	7.11675	6.90989	7.65758	-2.44276	0.00601832
1436299_at	Gls	9.54313	9.89251	8.50551	8.35314	9.07357	-2.44274	0.00904708
1426094_at	Rhbdl1	6.25042	6.402	5.27124	4.80547	5.68228	-2.44165	0.012143
1426933_at	Oxsr1	7.68328	7.65188	6.41301	6.34657	7.02368	-2.44154	0.00510451
1431606_a_at	Angel2	6.99426	7.28439	5.85511	5.84887	6.49566	-2.44076	0.00716598
1455476_a_at	Gse1	8.75669	9.44889	7.74853	7.88288	8.45925	-2.44034	0.021568
1442648_at	Zfp563	6.31487	6.59154	4.95916	5.37448	5.81001	-2.43917	0.0124834
1436460_at	Tmem194	6.55571	6.52779	4.91447	5.59631	5.89857	-2.43912	0.0204291
1425014_at	Nr2c2	7.43728	7.17209	6.0725	5.96503	6.66173	-2.43838	0.00712489
1423293_at	Rpa1	9.94696	9.68314	8.29595	8.76251	9.17214	-2.43821	0.013838
1423241_a_at	Tfdp1	9.59828	9.32427	8.21936	8.13158	8.81837	-2.43818	0.00713779
1433710_at	Edc3	7.79789	7.78816	6.22793	6.78656	7.15013	-2.43814	0.0147514
1454801_at	Ankrd28	7.68963	8.1668	6.36933	6.91613	7.28547	-2.43763	0.0227096
1438276_at	n.a.*	6.76328	6.56839	5.22423	5.53714	6.02326	-2.43708	0.00883538
1455915_at	Galnt4	7.82983	8.32657	6.50622	7.0799	7.43563	-2.43706	0.0246695
1454956_at	Rps6kb1	8.9027	8.8622	7.40425	7.79079	8.23999	-2.43671	0.00926653
1443338_at	n.a.*	7.30819	7.93237	6.29216	6.3788	6.97788	-2.43648	0.0178445
1425844_a_at	Rngtt	7.61361	7.35235	5.95194	6.44452	6.84061	-2.43639	0.0147402
1457275_at	Dmn	7.74767	7.53124	6.8397	5.86998	6.99715	-2.43618	0.0416867
1421819_a_at	Set	10.3053	10.2506	9.06084	8.92641	9.63577	-2.4356	0.00549755
1448511_at	Ptprcap	10.2753	10.3394	9.21473	8.83211	9.66537	-2.43495	0.00926653
1447024_at	n.a.*	5.90032	5.43455	4.21365	4.55346	5.02549	-2.43493	0.0155428
1460102_at	Clasp1	7.86636	7.30785	6.31485	6.29203	6.94527	-2.43456	0.0148
1434999_at	Suv420h1	8.57802	8.98277	7.34897	7.64539	8.13879	-2.43381	0.0126712
1435242_at	Pds5b	8.66698	8.62104	7.33663	7.38501	8.00242	-2.43377	0.00512249
1438331_at	n.a.*	7.44328	7.68742	6.23056	6.33391	6.92379	-2.43364	0.00686798
1419162_s_at	Dnajc3a	7.86389	7.75348	6.58939	6.46276	7.16738	-2.43278	0.00565075
1423479_at	Nol11	7.92653	7.9141	6.55049	6.72507	7.27905	-2.43266	0.00572869
1420975_at	Baz1b	6.27441	6.99831	5.18333	5.52568	5.99543	-2.43151	0.0274835
1440338_at	E430028B21Rik	5.73277	5.58454	4.09503	4.6597	5.01801	-2.43057	0.0159224
1421213_at	Edaradd	6.70453	7.18349	5.7808	5.54477	6.3034	-2.43045	0.0138674
1422031_a_at	Zfand6	9.24376	9.11336	8.28061	7.51427	8.538	-2.43027	0.0261263
1458700_at	n.a.*	7.73255	7.87257	6.59006	6.4531	7.16207	-2.43004	0.00589902
1425226_x_at	Tcrb-V8.2	13.6161	13.7254	12.3609	12.419	13.0303	-2.42974	0.00537492
1441155_at	n.a.*	7.36981	7.78909	6.03154	6.56588	6.93908	-2.42963	0.0205088
1453722_s_at	Sfrs1	11.1365	11.2981	10.1329	9.74084	10.5771	-2.42914	0.0103308
1422553_at	Pten	10.6452	10.7621	9.23175	9.61651	10.0639	-2.42761	0.00974275
1452902_at	Dhrs13	6.32581	6.20203	5.16023	4.80857	5.62416	-2.42758	0.00902023
1427917_s_at	Ssbp3	8.29101	8.40059	6.92126	7.21177	7.70616	-2.42718	0.00768846
1453753_at	Dtl	6.11715	5.61548	4.75445	4.41981	5.22672	-2.42702	0.0167522
1422439_a_at	Cdk4	8.87126	8.31309	7.40869	7.21736	7.9526	-2.42696	0.016227
1450086_at	Gmeb1	7.81243	7.27649	6.49269	6.03838	6.905	-2.42658	0.0217348
1432211_a_at	Fbxo9	6.87578	6.97944	5.93441	5.36391	6.28839	-2.42579	0.0158451
1434566_a_at	4732496O08Rik	7.1015	7.69454	6.02736	6.2118	6.7588	-2.42576	0.0176244
1455544_at	Zranb3	6.30086	5.52893	4.69991	4.57362	5.27583	-2.42524	0.0265691
1440280_at	Ccdc45	7.29044	7.43919	6.25453	5.91973	6.72597	-2.42449	0.00889113
1442058_s_at	Psmc3ip	7.08731	6.3108	5.56801	5.27566	6.06045	-2.42371	0.0295377
1437082_at	Akap9	7.94274	7.40797	6.74943	6.04732	7.03687	-2.42332	0.0334139
1440841_at	BB217526	7.75519	8.79328	6.89961	7.09491	7.63575	-2.4233	0.0479781
1420616_at	Ash2l	8.5136	8.46341	7.23219	7.19152	7.85018	-2.42277	0.00517825
1449815_a_at	Ssbp2	10.6592	10.8105	9.45455	9.46186	10.0965	-2.42275	0.00558531
1436509_at	2410014A08Rik	7.39896	7.34367	6.06992	6.11953	6.73302	-2.42265	0.00521502
1420142_s_at	Pa2g4	8.31645	7.63577	6.58402	6.81513	7.33784	-2.42257	0.0227165
1448884_at	Gtf2e2	9.05747	8.86449	7.64571	7.72386	8.32288	-2.422	0.00605265
1455235_x_at	Ldhb	10.8926	10.7134	9.56515	9.48847	10.1649	-2.42199	0.00592601
1448729_a_at	n.a.*	5.7758	6.32253	4.84153	4.70526	5.41128	-2.42128	0.015223
1418563_at	Serbp1	8.58805	8.37248	7.29232	7.11675	7.8424	-2.42122	0.00712489
1445711_at	BB163080	5.5261	6.29728	4.69991	4.57211	5.27385	-2.42112	0.0266488
1427193_at	Brd8	6.92794	7.32506	5.38779	6.31401	6.4887	-2.42099	0.0436884
1457740_at	Arntl	7.53556	7.08662	6.10528	5.96647	6.67348	-2.42035	0.0117905
1416251_at	Mcm6	10.3583	9.89866	8.84718	8.85996	9.49104	-2.41987	0.0114549
1417506_at	Gmnn	9.99451	8.93833	8.11886	8.26412	8.82896	-2.41987	0.0490686
1427262_at	Xist	11.3492	11.4124	9.96626	10.246	10.7435	-2.41946	0.00729845
1433927_at	Uspl1	9.98939	10.1158	8.69772	8.85975	9.41566	-2.41805	0.00605079
1433770_at	Dpysl2	10.0125	9.98641	8.68986	8.76155	9.36258	-2.41789	0.00524425
1451972_at	Glcci1	10.7066	11.202	9.47914	9.88306	10.3177	-2.4169	0.0186451
1425179_at	Shmt1	7.1653	6.45924	5.45419	5.6241	6.17571	-2.41684	0.0233087
1453804_a_at	Orc4l	8.61087	8.99171	7.5654	7.49224	8.16505	-2.41575	0.00948234
1433639_at	5730593F17Rik	9.74415	10.212	8.42405	8.98789	9.34201	-2.4151	0.0237219
1445778_at	n.a.*	7.18838	7.34864	6.15827	5.83472	6.6325	-2.41498	0.00887487
1437858_at	Dpy19l3	5.82495	6.28961	4.64133	4.92976	5.42141	-2.41451	0.0146812
1427081_at	A630072M18Rik	6.77916	6.46146	5.45129	5.2461	5.9845	-2.41431	0.00923572
1424164_at	Mrpl50	7.58591	7.3932	6.31356	6.12314	6.85395	-2.41363	0.00708701
1438296_at	C430010C01	6.06096	5.88524	4.8853	4.51854	5.33751	-2.41359	0.010038
1416726_s_at	Ube2s	11.4018	10.961	9.75282	10.0678	10.5458	-2.41338	0.0144796
1455874_at	Tmem179b	5.71633	6.48658	4.81078	4.85079	5.46612	-2.41273	0.0263067
1438233_at	6030443O07Rik	7.58719	7.71478	6.0977	6.66333	7.01575	-2.41241	0.0160932
1430177_at	Ube2b	7.15284	7.42212	5.92245	6.11157	6.65224	-2.4124	0.00818026
1451485_at	3300001P08Rik	10.0899	9.61214	8.96645	8.1947	9.21579	-2.41232	0.0358089
1427670_a_at	Tcf12	10.9267	11.1789	9.69503	9.87027	10.4177	-2.41188	0.00775099
1437375_at	n.a.*	7.33018	7.74173	5.97258	6.55906	6.90089	-2.41184	0.0228821
1436000_a_at	Skp2	6.60879	6.35565	5.28029	5.14409	5.84721	-2.41167	0.0073555
1436844_at	AW046287	8.07167	8.19911	6.75356	6.97773	7.50052	-2.4112	0.00691958
1452200_at	Cdkn2aipnl	9.18482	9.30013	8.03568	7.91094	8.60789	-2.41022	0.00580587
1437287_at	1110020G09Rik	7.22863	6.80471	5.8948	5.60043	6.38214	-2.41004	0.0136139
1439074_a_at	Son	7.47694	7.66723	6.30301	6.30313	6.93758	-2.40997	0.00593275
1454805_at	Wtap	9.38168	9.42487	8.04751	8.2212	8.76882	-2.40982	0.00587469
1435405_at	Setd4	7.11675	7.46694	5.79364	6.25234	6.65742	-2.40971	0.0160461
1452499_a_at	Kif2a	7.29864	7.00077	5.84692	5.91479	6.51528	-2.40969	0.00774826
1421771_a_at	Ipp	6.58048	6.20795	5.072	5.17889	5.75983	-2.40956	0.00954088
1448297_a_at	Tnk2	9.71546	9.8778	8.57635	8.47993	9.16238	-2.40909	0.00593275
1423215_at	Spcs2	10.9076	10.8949	9.66534	9.60101	10.2672	-2.4084	0.00525697
1421448_at	Garnl1	7.62964	7.84084	6.33801	6.59686	7.10134	-2.40795	0.00834676
1424427_at	Tada1l	8.48599	8.53747	6.96816	7.51994	7.87789	-2.40773	0.015103
1434664_at	2410129H14Rik	8.2033	7.96394	6.54378	7.08834	7.44984	-2.40754	0.0167714
1419037_at	Csnk2a1	8.79496	8.64398	7.51952	7.38436	8.0857	-2.40749	0.0061062
1443986_at	Cdc73	6.07705	5.72966	4.71123	4.56116	5.26977	-2.40687	0.00932137
1455068_at	Psd4	7.59762	7.91086	6.78793	6.18632	7.12068	-2.4068	0.0209612
1433974_at	Sephs1	7.90673	7.52974	6.421	6.48126	7.08468	-2.40678	0.00944151
1427468_at	Ppp3cb	8.8579	8.81662	7.54255	7.59797	8.20376	-2.40661	0.00527238
1436705_at	Tmem32	8.68924	8.94986	7.5148	7.59088	8.1862	-2.40613	0.00713115
1449618_s_at	2900092E17Rik	9.03923	9.13844	7.78695	7.85791	8.45563	-2.40561	0.00549956
1427548_a_at	Clns1a	9.09519	8.79334	7.81082	7.54535	8.31118	-2.40523	0.0100083
1441771_at	n.a.*	8.6971	7.88494	7.11874	6.9312	7.658	-2.40502	0.0305363
1416092_a_at	Mtap4	8.45981	8.78367	7.09897	7.6133	7.98894	-2.40428	0.0174767
1457216_at	n.a.*	7.57285	7.98517	6.46576	6.5619	7.14642	-2.40356	0.0105881
1424458_at	Jmjd2c	7.64953	7.89071	6.37415	6.63585	7.13756	-2.40346	0.00887487
1420889_at	Hccs	7.59333	7.24857	6.3891	5.92259	6.7884	-2.40345	0.0162341
1424390_at	Nupl1	8.81105	8.69499	7.34474	7.63141	8.12055	-2.40318	0.0078587
1430367_at	Stambpl1	8.47923	8.67332	7.32763	7.29528	7.94387	-2.40297	0.00605079
1439066_at	Angpt1	6.70312	6.78209	5.48821	5.46769	6.11028	-2.4027	0.00530281
1425854_x_at	Tcrb-V8.2	13.1457	13.2673	11.9493	11.9346	12.5742	-2.40254	0.00551616
1424766_at	Ercc6l	7.77104	6.97576	6.06248	6.15561	6.74122	-2.4022	0.0283812
1431020_a_at	Fgfr1op2	9.29817	9.58661	8.15807	8.19826	8.81028	-2.40198	0.00753377
1439526_at	n.a.*	6.99375	6.95756	5.70196	5.72317	6.34411	-2.40009	0.00522474
1460193_at	St13	9.12788	9.26453	8.18147	7.68502	8.56472	-2.39987	0.013707
1428049_a_at	Nudt16l1	7.86249	7.76876	6.40565	6.69997	7.18422	-2.39963	0.00788077
1457731_at	Psip1	7.41977	7.33327	5.98329	6.24448	6.7452	-2.39934	0.00726245
1451899_a_at	Gtf2ird1	9.0922	9.05945	7.67447	7.95205	8.44454	-2.39922	0.00734061
1428617_at	Hcfc2	7.95878	8.12562	6.74562	6.81393	7.41099	-2.39899	0.00592527
1449121_at	Fusip1	7.4262	7.56179	6.17451	6.28976	6.86307	-2.39805	0.00591196
1457708_at	Mbd4	6.35215	6.00604	5.07189	4.76261	5.54817	-2.39803	0.0118845
1436860_at	Senp7	9.51985	9.77177	8.26814	8.50093	9.01517	-2.39708	0.00865219
1439041_at	Slc39a10	6.83318	6.92467	5.73426	5.50192	6.24851	-2.39634	0.00691157
1440027_at	n.a.*	5.40998	5.90915	4.16764	4.63043	5.0293	-2.39583	0.0213626
1416246_a_at	Coro1a	12.3636	12.6049	11.183	11.265	11.8542	-2.39541	0.00699364
1428099_a_at	Sfrs1	11.6826	11.9369	10.7822	10.3169	11.1797	-2.39529	0.0143267
1451968_at	Xrcc5	6.82162	6.31891	5.12813	5.49218	5.94021	-2.39514	0.0183034
1417582_s_at	Dhodh	6.2119	5.95529	4.81147	4.83551	5.45354	-2.39512	0.00700984
1448237_x_at	Ldhb	10.6954	10.6313	9.47153	9.33522	10.0334	-2.39489	0.00573359
1448603_at	Srpk2	7.14166	7.40944	6.03039	6.00092	6.6456	-2.39479	0.00719263
1437242_at	Ttll12	8.30251	7.87197	6.91064	6.74454	7.45742	-2.39437	0.0118605
1436369_at	2900076A07Rik	5.71633	5.88456	4.43202	4.65	5.17073	-2.39401	0.00730406
1456267_at	AI451606	5.92274	6.01138	4.5917	4.82361	5.33735	-2.39396	0.00691157
1430782_at	Ncapd3	7.60577	6.92521	6.01547	5.99721	6.63592	-2.39354	0.0214413
1422591_at	Tceb3	8.08472	8.32285	6.90736	6.98337	7.57458	-2.39233	0.00693927
1429690_at	1300003B13Rik	7.5362	8.18523	6.65986	6.54506	7.23159	-2.39206	0.0203566
1442109_at	n.a.*	7.65746	7.59767	6.39172	6.34694	6.99845	-2.39203	0.00534602
1446130_at	n.a.*	8.90766	9.48792	7.72222	8.15692	8.56868	-2.392	0.0239258
1460645_at	Chordc1	10.1366	10.2829	9.00822	8.89483	9.58062	-2.39197	0.00598277
1449061_a_at	Prim1	8.93752	8.12212	6.97847	7.56508	7.9008	-2.39172	0.0449319
1450714_at	Azin1	9.22098	9.11171	7.8335	7.98359	8.53745	-2.39131	0.0059982
1423840_at	Ccdc56	8.14622	7.5657	6.80053	6.39639	7.22721	-2.39081	0.0229475
1423337_at	Orc4l	6.7674	6.7106	5.56098	5.40294	6.11048	-2.39005	0.00587827
1455109_at	Tbl1xr1	6.64357	6.50809	4.82967	5.80862	5.94749	-2.38946	0.04354
1440068_at	n.a.*	6.38305	7.0821	5.25553	5.69685	6.10438	-2.38897	0.030641
1456302_at	Pex6	6.07219	6.38485	4.73213	5.21244	5.6004	-2.38872	0.016227
1429537_at	Sfrs18	9.36547	8.64774	7.99693	7.50394	8.37852	-2.38862	0.0338553
1424505_at	Rmnd1	7.02735	6.88202	5.77345	5.6242	6.32675	-2.38809	0.00639191
1435275_at	Cox6b2	6.61757	5.71444	5.12423	4.69624	5.53812	-2.38795	0.0446664
1458290_at	n.a.*	7.32833	7.33868	5.72829	6.42743	6.70568	-2.38774	0.0225233
1415925_a_at	Nup62	9.17112	8.89238	7.71011	7.84241	8.404	-2.38748	0.00801467
1423092_at	Incenp	8.13906	7.55777	6.25401	6.93352	7.22109	-2.3861	0.0358705
1443603_at	n.a.*	6.67429	6.96777	5.32955	5.80381	6.19385	-2.3856	0.0156587
1452611_at	Zfp294	6.93808	6.63406	5.65961	5.40387	6.15891	-2.38557	0.0101128
1426454_at	Arhgdib	11.9978	12.1725	10.8723	10.7902	11.4582	-2.38488	0.00615715
1424001_at	Mki67ip	7.76814	7.56255	6.35097	6.47199	7.03841	-2.3848	0.00685386
1436309_at	Neto2	5.94939	6.34454	4.69677	5.09015	5.52021	-2.38419	0.0156872
1426416_a_at	Yipf4	8.8741	9.18869	7.85982	7.6962	8.4047	-2.384	0.00904708
1442292_at	Arhgef6	6.89603	6.73634	5.27673	5.84887	6.18949	-2.384	0.0172752
1448478_at	Med20	8.09211	8.30888	6.84443	7.05082	7.57406	-2.38314	0.00785459
1426369_at	Mlstd2	7.90962	8.35088	6.75204	7.00385	7.5041	-2.38222	0.0137343
1454952_s_at	Ncapd3	9.24516	9.14087	7.52014	8.36138	8.56689	-2.38213	0.0324471
1451730_at	Zfp62	7.84386	8.04854	6.68924	6.69869	7.32008	-2.3821	0.00639191
1434681_at	4932441K18Rik	8.32997	8.63832	7.30642	7.15818	7.85822	-2.38147	0.00879785
1441117_at	n.a.*	7.74662	8.11157	6.49994	6.85551	7.30341	-2.38068	0.0137825
1452046_a_at	Ppp1cc	10.1939	10.2385	9.11654	8.81324	9.59056	-2.38063	0.00803593
1420727_a_at	Tmlhe	7.92224	7.82362	6.47378	6.77111	7.24769	-2.37922	0.00817316
1427971_at	Cdc73	8.415	8.56856	7.13083	7.35268	7.86677	-2.37846	0.00735338
1460363_at	Tnrc6c	8.58052	8.8625	7.16506	7.77894	8.09675	-2.37761	0.0215593
1435398_at	Stxbp5	6.70659	7.34811	5.76454	5.79118	6.4026	-2.37757	0.0197921
1417131_at	Cdc25a	8.73653	8.29388	7.55376	6.97773	7.89048	-2.37753	0.0244083
1423675_at	Usp1	8.67752	8.18839	7.19752	7.1695	7.80823	-2.3775	0.0131238
1428827_at	Whsc1	7.76129	7.3227	6.37438	6.2118	6.91754	-2.37662	0.0123626
1456504_at	Zfp182	6.6646	6.65723	5.35716	5.46764	6.03666	-2.37596	0.00558046
1439656_at	Pafah1b1	7.47955	7.62701	6.08011	6.53115	6.92945	-2.37454	0.0126125
1417921_at	2610029G23Rik	8.92525	8.52154	7.48427	7.46731	8.09959	-2.37448	0.0104276
1434469_at	Otud4	7.92653	8.26975	6.74538	6.95572	7.47434	-2.37445	0.0103895
1431026_at	Nat12	6.45358	6.69689	5.21174	5.44396	5.95154	-2.37411	0.00872622
1434609_at	Vprbp	8.25507	8.32387	6.96303	7.12176	7.66594	-2.3736	0.00598181
1425761_a_at	Nfatc1	7.48816	7.9471	6.66841	6.27331	7.09424	-2.37309	0.0180478
1441112_at	LOC667118	6.76659	7.19624	5.50634	5.96345	6.35815	-2.37268	0.0191092
1424205_at	Smarca5	7.85596	7.93245	6.72166	6.57435	7.27111	-2.37216	0.00593275
1427152_at	Qser1	7.36229	7.3477	5.96789	6.25112	6.73225	-2.37099	0.00768846
1433988_s_at	C230098O21Rik	6.17764	6.53902	5.17611	5.04965	5.73561	-2.37093	0.00989457
1459344_at	9630019E01Rik	6.06602	5.27758	4.69991	4.15305	5.04914	-2.37071	0.0419792
1430448_at	6720418B01Rik	9.27035	9.67604	7.92757	8.52897	8.85073	-2.37006	0.0245999
1451150_at	Zfp410	7.62111	7.71623	6.51356	6.33395	7.04621	-2.37005	0.00644834
1438096_a_at	Dtymk	10.0396	9.88978	8.68308	8.75648	9.34222	-2.37	0.00595384
1446088_at	9430081I23Rik	8.52429	9.19422	7.78609	7.44397	8.23714	-2.36891	0.0264943
1442182_at	Dnajc19	7.03421	6.87566	6.0421	5.37975	6.33293	-2.36856	0.0219943
1452373_at	1700081L11Rik	9.1818	8.79489	8.06438	7.42468	8.36644	-2.36825	0.0261873
1444701_at	Mex3c	5.39506	6.23714	4.26516	4.87986	5.19431	-2.36787	0.0497769
1450026_a_at	B3gnt2	9.19266	9.27134	7.84219	8.13521	8.61035	-2.36739	0.0080826
1460549_a_at	Cdc23	7.01396	7.35878	5.85528	6.03121	6.56481	-2.36711	0.0100608
1416019_at	Dr1	6.89925	6.75629	5.48557	5.68423	6.20633	-2.36669	0.00703468
1439931_at	Gsk3b	7.83052	7.85916	6.42829	6.7761	7.22352	-2.36632	0.00906245
1423317_at	3110001D03Rik	9.58571	9.29272	8.34847	8.04485	8.81794	-2.36617	0.0110167
1448103_s_at	Nono	11.7497	11.9256	10.6051	10.5877	11.217	-2.36401	0.00611726
1452983_at	Cep57	8.12801	7.29224	6.47681	6.46158	7.08966	-2.36351	0.032323
1455657_at	2610207I05Rik	8.34584	8.30191	7.16337	7.00274	7.70347	-2.36333	0.00598644
1437873_at	6030490I01Rik	6.1167	6.14751	4.69248	5.09046	5.51179	-2.36303	0.0104371
1440345_at	AI450353	6.07737	6.55313	4.71733	5.43238	5.69505	-2.36263	0.0340238
1423723_s_at	Tardbp	9.81594	9.96632	8.6641	8.6374	9.27094	-2.3626	0.00591196
1417850_at	Rb1	8.81814	8.6909	7.39915	7.62916	8.13434	-2.36259	0.00735548
1442167_at	Cyfip2	6.51043	7.03457	5.46391	5.60137	6.15257	-2.36176	0.0154386
1446899_at	n.a.*	6.39372	6.63362	5.05714	5.49185	5.89408	-2.36064	0.013655
1424192_at	1500011H22Rik	8.06551	8.0398	6.75576	6.8715	7.43314	-2.36039	0.00570803
1422828_at	Cd3d	12.1741	12.0966	10.883	10.9113	11.5163	-2.35899	0.00554194
1458126_at	D030041H20Rik	6.72549	6.86332	5.99682	5.11641	6.17551	-2.35837	0.0367391
1423302_a_at	Paxip1	7.15413	7.05299	5.48675	6.24525	6.48478	-2.358	0.0275469
1423847_at	Ncapd2	9.3515	8.58865	7.50949	7.95565	8.35132	-2.35791	0.0362571
1428959_at	5830405N20Rik	8.75824	8.96714	7.41959	7.83116	8.24403	-2.3576	0.0124255
1420610_at	Prkacb	7.30248	7.38787	6.27513	5.94109	6.72664	-2.35718	0.00906245
1452880_at	Znhit3	7.13431	6.52302	5.46594	5.71799	6.21031	-2.35659	0.0213302
1460002_at	Tlk1	8.04956	8.2104	6.81889	6.968	7.51171	-2.35631	0.00680964
1428270_at	Glt8d1	7.74459	7.66831	6.55718	6.38282	7.08823	-2.35617	0.00640906
1448922_at	Dusp19	5.83228	5.81192	4.46083	4.71076	5.20395	-2.35595	0.00722744
1430205_a_at	Cdc37l1	6.72062	6.81535	5.79364	5.26972	6.14983	-2.35594	0.015145
1437760_at	Galnt12	8.48116	8.66447	7.14169	7.53162	7.95473	-2.3557	0.0114343
1453906_at	Med13l	7.31984	7.07723	5.94263	5.98249	6.58055	-2.3554	0.00713179
1437497_a_at	Hsp90aa1	11.0701	10.6146	9.94996	9.26293	10.2244	-2.35537	0.0317539
1443948_at	Ttc9c	6.8063	6.75209	5.6111	5.47556	6.16126	-2.35523	0.00589902
1435250_at	Ints8	8.21512	8.43759	6.9668	7.21418	7.70842	-2.35523	0.00886608
1440255_at	Mizf	7.11106	7.09394	5.69431	6.03922	6.48463	-2.35501	0.00908011
1423759_a_at	Tmco1	8.68364	8.74115	7.2708	7.68459	8.09504	-2.35332	0.0110809
1416484_at	Ttc3	8.66456	8.35749	7.41803	7.13483	7.89373	-2.35316	0.0110809
1441992_at	Rab14	7.73402	8.43024	6.65565	7.03942	7.46483	-2.35314	0.0296796
1427559_a_at	Atf2	6.85407	6.55582	5.40456	5.53649	6.08773	-2.35287	0.00872622
1454671_at	Insig1	7.3579	6.7728	6.1699	5.49218	6.4482	-2.35268	0.0373379
1425487_at	Slu7	7.3615	7.26501	6.38413	5.77389	6.69613	-2.35258	0.0191092
1452062_at	Prpsap2	8.65245	8.61094	7.3859	7.40957	8.01471	-2.35211	0.00546514
1452506_a_at	Ilkap	8.26814	8.35071	7.13872	7.01479	7.69309	-2.35001	0.00593275
1453064_at	Etaa1	6.51172	6.60061	5.16029	5.48696	5.93989	-2.3498	0.00904596
1455362_at	n.a.*	6.7358	6.69779	5.07801	5.89108	6.10067	-2.34934	0.0311966
1449664_s_at	Rnf20	8.6445	8.73471	7.3948	7.51994	8.07349	-2.34931	0.00597757
1419279_at	Pip4k2a	9.9628	9.89715	8.50375	8.89194	9.31391	-2.34913	0.0104487
1454814_s_at	AU021838	8.52871	8.61664	7.2959	7.3853	7.95664	-2.34905	0.0058216
1454945_at	Cep97	9.64906	9.75646	8.10516	8.83697	9.08691	-2.34843	0.0263396
1416569_at	Actl6a	8.54546	8.14939	7.13659	7.09487	7.73158	-2.34843	0.010577
1434581_at	n.a.*	6.97414	6.89757	5.2197	6.18894	6.32009	-2.34816	0.0443196
1423407_a_at	Fbln2	6.14065	6.49835	5.37653	4.79975	5.70382	-2.34789	0.0224725
1439595_at	Tcra	11.0092	11.5907	9.81984	10.3175	10.6843	-2.34784	0.0278781
1435006_s_at	Abcb7	8.98239	9.04704	7.60514	7.96168	8.39906	-2.3478	0.00960358
1434561_at	Asxl1	8.91778	8.65436	7.34136	7.76871	8.17055	-2.34735	0.0140841
1455655_a_at	Tardbp	9.99455	10.3843	8.88619	9.03078	9.57395	-2.34719	0.0111014
1421918_at	Anp32a	8.2611	7.58469	6.77057	6.61383	7.30755	-2.3468	0.0234029
1424049_at	Lrrc42	9.44479	9.31051	8.0423	8.25162	8.76231	-2.3468	0.00727404
1439453_x_at	Rnaseh2c	8.67807	8.01635	7.24799	6.98547	7.73197	-2.34644	0.0244719
1435766_at	Pphln1	6.13175	5.70042	4.72626	4.64496	5.30085	-2.34643	0.0118173
1426370_at	Mlstd2	8.30629	8.31309	7.03766	7.12092	7.69449	-2.34632	0.00559569
1422441_x_at	Cdk4	9.98743	9.61816	8.6338	8.51111	9.18763	-2.34622	0.0103736
1416748_a_at	Mre11a	7.52512	7.21144	5.92626	6.35011	6.75324	-2.34582	0.0151313
1452179_at	Phf17	6.82817	7.02705	5.37761	6.01743	6.31256	-2.34582	0.0219943
1444780_at	Nav2	7.29871	7.2124	6.14766	5.90341	6.64055	-2.3457	0.0074192
1420970_at	Adcy7	6.72547	7.29959	5.73098	5.83418	6.39756	-2.34559	0.0175813
1435635_at	Pcmtd1	7.07582	6.71914	5.84536	5.49218	6.28313	-2.34357	0.0141505
1446295_at	Trim24	6.98702	6.16436	5.1783	5.51613	5.96145	-2.34319	0.0373104
1457304_at	D13Ertd787e	6.78369	7.07345	5.79322	5.60709	6.31436	-2.34309	0.00919032
1428504_at	Xrcc6	5.45859	5.83111	4.2948	4.53889	5.03085	-2.34243	0.0120991
1437283_at	Tnpo2	7.47809	7.36542	6.16686	6.22097	6.80784	-2.34216	0.00585455
1424433_at	Msrb2	7.48204	7.46672	6.26754	6.22599	6.86057	-2.34179	0.00551616
1437738_at	Atp2c1	8.21353	8.39633	6.92972	7.22508	7.69117	-2.34165	0.00929568
1451629_at	Lbh	6.35757	5.92738	4.72921	5.10132	5.52887	-2.34114	0.016999
1416214_at	Mcm4	9.88447	9.21263	8.04674	8.59727	8.93528	-2.34007	0.0358433
1426371_at	Mlstd2	8.35346	8.65489	7.194	7.3644	7.89169	-2.33752	0.00931375
1426445_at	Ctage5	8.58802	8.72055	7.3509	7.5079	8.04184	-2.33737	0.00677949
1424834_s_at	Itpr2	8.21581	8.30562	6.82551	7.24615	7.64827	-2.33737	0.0116865
[truncated: 3,568 more rows]
